# Supplementary material for: UDP-glycosyltransferases act as key determinants of host plant range in generalist and specialist Spodoptera species
Source: Proc Natl Acad Sci U S A. 2024 Apr 29;121(19):e2402045121. doi: 10.1073/pnas.2402045121 (PMC11087754; doi:10.1073/pnas.2402045121)
Supplement: Supplementary file 2 — Dataset S01 (XLSX) [file pnas.2402045121.sd01.xlsx]

## Sheet: Sheet1
Species	Host plant families	Reference
S. triturata	Poaceae	Kergoat GJ, et al. (2012) Disentangling dispersal, vicariance and adaptive radiation patterns: A case study using armyworms in the pest genus Spodoptera (Lepidoptera: Noctuidae). Molecular phylogenetics and evolution 65(3):855-870.
S. mauritia	Arecaceae,Asteraceae, Brassicaceae, Cyperaceae, Fabaceae, Malvaceae, Poaceae, Solanaceae	Kergoat GJ, et al. (2012) Disentangling dispersal, vicariance and adaptive radiation patterns: A case study using armyworms in the pest genus Spodoptera (Lepidoptera: Noctuidae). Molecular phylogenetics and evolution 65(3):855-870.
S. exempta	Asteraceae, Brassicaceae, Convolvulaceae, Cyperaceae, Malvaceae, Iridaceae, Leguminosae, Liliaceae, Musaceae, Poaceae, Rubiaceae, Solanaceae	Kergoat GJ, et al. (2012) Disentangling dispersal, vicariance and adaptive radiation patterns: A case study using armyworms in the pest genus Spodoptera (Lepidoptera: Noctuidae). Molecular phylogenetics and evolution 65(3):855-871.
S. pecten	Brassicaceae, Euphorbiaceae, Fabaceae, Malvaceae, Poaceae	Kergoat GJ, et al. (2012) Disentangling dispersal, vicariance and adaptive radiation patterns: A case study using armyworms in the pest genus Spodoptera (Lepidoptera: Noctuidae). Molecular phylogenetics and evolution 65(3):855-872.
S. cilium	Poaceae	Kergoat GJ, et al. (2012) Disentangling dispersal, vicariance and adaptive radiation patterns: A case study using armyworms in the pest genus Spodoptera (Lepidoptera: Noctuidae). Molecular phylogenetics and evolution 65(3):855-873.
S. depravata	Poaceae	Kergoat GJ, et al. (2012) Disentangling dispersal, vicariance and adaptive radiation patterns: A case study using armyworms in the pest genus Spodoptera (Lepidoptera: Noctuidae). Molecular phylogenetics and evolution 65(3):855-874.
S. umbraculata	Poaceae	Kergoat GJ, et al. (2012) Disentangling dispersal, vicariance and adaptive radiation patterns: A case study using armyworms in the pest genus Spodoptera (Lepidoptera: Noctuidae). Molecular phylogenetics and evolution 65(3):855-875.
S. hipparis
S. exigua	Aizoaceae, Amaranthaceae, Apiaceae, Asteraceae, Brassicaceae, Capparaceae, Caricaceae, Caryophyllaceae, Convolvulaceae, Cucurbitaceae, Elatinaceae, Euphorbiaceae, Fabaceae, Lamiaceae, Linaceae, Liliaceae, Malvaceae, Myrtaceae, Nyctaginaceae, Pedaliaceae, Phytolaccaceae, Piperaceae, Plantaginaceae, Poaceae, Rosaceae, Polygonaceae, Portulacaceae, Scrophulariaceae, Solanaceae, Rubiaceae, Rutaceae, V…	Kergoat GJ, et al. (2012) Disentangling dispersal, vicariance and adaptive radiation patterns: A case study using armyworms in the pest genus Spodoptera (Lepidoptera: Noctuidae). Molecular phylogenetics and evolution 65(3):855-875. Farahani S, et al. (2011) Comparative life table parameters of the beet armyworm, Spodoptera exigua (Hübner)(Lepidoptera, Noctuidae) on five host plants. Journal of th…
S. eridania	Amaranthaceae, Convolvulaceae, Fabaceae, Malvaceae, Moraceae, Phytolaccaceae, Solanaceae	Kergoat GJ, et al. (2012) Disentangling dispersal, vicariance and adaptive radiation patterns: A case study using armyworms in the pest genus Spodoptera (Lepidoptera: Noctuidae). Molecular phylogenetics and evolution 65(3):855-876.
S. albula	Amaranthaceae, Apiaceae, Apocynaceae, Brassicaceae, Fabaceae, Malvaceae, Poaceae, Solanaceae	Kergoat GJ, et al. (2012) Disentangling dispersal, vicariance and adaptive radiation patterns: A case study using armyworms in the pest genus Spodoptera (Lepidoptera: Noctuidae). Molecular phylogenetics and evolution 65(3):855-877.
S. ochrea	Convolvulaceae, Solanaceae	Kergoat GJ, et al. (2012) Disentangling dispersal, vicariance and adaptive radiation patterns: A case study using armyworms in the pest genus Spodoptera (Lepidoptera: Noctuidae). Molecular phylogenetics and evolution 65(3):855-878.
S. apertura	Solanaceae	Kergoat GJ, et al. (2012) Disentangling dispersal, vicariance and adaptive radiation patterns: A case study using armyworms in the pest genus Spodoptera (Lepidoptera: Noctuidae). Molecular phylogenetics and evolution 65(3):855-879.
S. frugiperda	Aizoaceae, Amaranthaceae, Amaryllidaceae, Anacardicaceae, Apiaceae, Apocynaceae, Aquifoliaceae, Araceae, Arecaceae, Asparagaceae, Aspleniaceae, Asteraceae, Babaceae, Balsaminaceae, Begoniaceae, Boraginaceae, Brassicaceae, Cactaceae, Campanulaceae, Caricaceae, Caryophyllaceae, Celtidaceae, Combretaceae, Commelinaceae, Convolvulaceae, Cucurbitaceae, Cyperaceae, Ebenaceae, Ericaceae, Euphorbiaceae, …	Montezano DG, et al. (2018) Host plants of Spodoptera frugiperda (Lepidoptera: Noctuidae) in the Americas. African Entomology 26(2):286-300.
S. pectinicornis	Araceae	Kergoat GJ, et al. (2012) Disentangling dispersal, vicariance and adaptive radiation patterns: A case study using armyworms in the pest genus Spodoptera (Lepidoptera: Noctuidae). Molecular phylogenetics and evolution 65(3):855-879.
S. littoralis	Araceae, Amaranthaceae, Arecaceae, Apiaceae, Asteraceae, Brassicaceae, Cactaceae, Cannaceae, Caryophyllaceae, Convolvulaceae, Cucurbitaceae, Dilleniaceae, Euphorbiaceae, Fabaceae, Iridaceae, Lamiaceae, Lauraceae, Liliaceae, Lythraceae, Malvaceae, Moraceae, Musaceae, Myoporaceae, Myrtaceae, Nyctaginaceae, Phytolaccaceae, Piperaceae, Poaceae, Polygonaceae, Pontederiaceae, Portulacaceae, Ranunculace…	Salama HS, et al. (1971). On the host preference and biology of the cotton leaf worm Spodoptera littoralis Bois. Zeitschrift für Angewandte Entomologie, 67(1‐4): 261-266. Kergoat GJ, et al. (2012) Disentangling dispersal, vicariance and adaptive radiation patterns: A case study using armyworms in the pest genus Spodoptera (Lepidoptera: Noctuidae). Molecular phylogenetics and evolution 65(3):855-8…
S. litura	Pontederiaceae /Amaryllidaceae, Anacardiaceae, Apiaceae, Apocynaceae, Araceae, Asteraceae, Basellaceae, Begoniaceae, Brassicaceae, Cannaceae, Caricaceae, Casuarinaceae, Combretaceae, Convolvulaceae, Cucurbitaceae, Dioscoreaceae, Ebenaceae, Fabaceae, Lauraceae, Liliaceae, Loganiaceae, Malvaceae, Moraceae, Musaceae, Myrtaceae, Nyctaginaceae, Passifloraceae, Piperaceae, Poaceae, Polygonaceae, Rosace…	Kergoat GJ, et al. (2012) Disentangling dispersal, vicariance and adaptive radiation patterns: A case study using armyworms in the pest genus Spodoptera (Lepidoptera: Noctuidae). Molecular phylogenetics and evolution 65(3):855-879.
S. picta	Amaryllidaceae, Liliaceae	Ang WF, et al. (2010) Late instar caterpillar and metamorphosis of Spodoptera picta Guérin-Méneville (Lepidoptera: Noctuidae: Noctuinae) with notes on its cannibalistic behaviour. Nature in Singapore 3(30):239-244. Kergoat GJ, et al. (2012) Disentangling dispersal, vicariance and adaptive radiation patterns: A case study using armyworms in the pest genus Spodoptera (Lepidoptera: Noctuidae). Molec…
S. teferii
S. pulchella	Malvaceae	Kergoat GJ, et al. (2012) Disentangling dispersal, vicariance and adaptive radiation patterns: A case study using armyworms in the pest genus Spodoptera (Lepidoptera: Noctuidae). Molecular phylogenetics and evolution 65(3):855-879.
S. praefica	Fabaceae, Malvaceae, Solanaceae	Kergoat GJ, et al. (2012) Disentangling dispersal, vicariance and adaptive radiation patterns: A case study using armyworms in the pest genus Spodoptera (Lepidoptera: Noctuidae). Molecular phylogenetics and evolution 65(3):855-879.
S. ornithogalli	Amaranthaceae, Asteraceae, Convolvulaceae, Euphorbiaceae, Fabaceae, Malvaceae, Poaceae, Solanaceae	Kergoat GJ, et al. (2012) Disentangling dispersal, vicariance and adaptive radiation patterns: A case study using armyworms in the pest genus Spodoptera (Lepidoptera: Noctuidae). Molecular phylogenetics and evolution 65(3):855-879.
S. dolichos	Brassicaceae, Convolvulaceae, Fabaceae, Malvaceae, Rubiaceae, Solanaceae	Kergoat GJ, et al. (2012) Disentangling dispersal, vicariance and adaptive radiation patterns: A case study using armyworms in the pest genus Spodoptera (Lepidoptera: Noctuidae). Molecular phylogenetics and evolution 65(3):855-879.
S. androgea	Poaceae,Solanaceae	Kergoat GJ, et al. (2012) Disentangling dispersal, vicariance and adaptive radiation patterns: A case study using armyworms in the pest genus Spodoptera (Lepidoptera: Noctuidae). Molecular phylogenetics and evolution 65(3):855-879.
S. latifascia	Asteraceae, Fabaceae, Malvaceae, Pedaliaceae, Poaceae, Solanaceae	Kergoat GJ, et al. (2012) Disentangling dispersal, vicariance and adaptive radiation patterns: A case study using armyworms in the pest genus Spodoptera (Lepidoptera: Noctuidae). Molecular phylogenetics and evolution 65(3):855-879.
S. evanida	Solanaceae	Kergoat GJ, et al. (2012) Disentangling dispersal, vicariance and adaptive radiation patterns: A case study using armyworms in the pest genus Spodoptera (Lepidoptera: Noctuidae). Molecular phylogenetics and evolution 65(3):855-879.
S. cosmioides	Leguminosae, Malvaceae, Pedaliaceae, Poaceae, Solanaceae	Kergoat GJ, et al. (2012) Disentangling dispersal, vicariance and adaptive radiation patterns: A case study using armyworms in the pest genus Spodoptera (Lepidoptera: Noctuidae). Molecular phylogenetics and evolution 65(3):855-879.
S. descoinsi	Fabaceae	Kergoat GJ, et al. (2012) Disentangling dispersal, vicariance and adaptive radiation patterns: A case study using armyworms in the pest genus Spodoptera (Lepidoptera: Noctuidae). Molecular phylogenetics and evolution 65(3):855-879.
	Note: the Poaceae is indicated in bold and underlined.
