# Supplementary material for: UDP-glycosyltransferases act as key determinants of host plant range in generalist and specialist Spodoptera species
Source: Proc Natl Acad Sci U S A. 2024 Apr 29;121(19):e2402045121. doi: 10.1073/pnas.2402045121 (PMC11087754; doi:10.1073/pnas.2402045121)
Supplement: Supplementary file 3 — Dataset S02 (XLSX) [file pnas.2402045121.sd02.xlsx]

## Sheet: Sheet1
Gene names	NCBI No. in Faw-zju isolate	NCBI No. in SF20-4 isolate	Name in Israni, et al. 2020	PCR amplification in XZ strain	Notes	Corrected sequence manually for phylogenetic analysis in this study
SfUGT33F44	XP_035454998.1	XP_035454998.2	SfUGT33F34	PCR verified by mRNA		MSALLVHLITCSILIISASQAARILAIFPVPSISHQVVFRPITHELAKRGHDVTVITPNPVFTKGETLPNLTEIDVQDISYQIWQDNFMKKAASGNKDDMHFAMDLILRTFTLVVEAQLKTDAVKKIVNDKETKYDLLMIEACVPPALVYSYIFKNVPVILVSSLGAAPGNYEVIGAAVHPFLYPSVLRQRLHNLSLWEKVTELYSHYKTVQMYSRNEEIGNEMLSRHFGEKIPRISELANNVDMLFLNVHPVFEGIRPVPPSVVYMGGLHQKPPKELPAEIKSYLDSSKNGVIYISFGTNVAPSTLPPERIQILTKVFSQLPYDVLWKWDKDELPGRSKNIRISKWLPQSDLLRHPKVKLFITQGGLQSTDEAITAGVPLIGVPMIADQWFNVEKYVY…
SfUGT33AT2		XP_050554464.1		PCR verified by genome DNA		MSQFTNIQCFIFSALLECFVESARILAVLPVPSISHQVVYRPLTQELARRGHEVTVITPDPAFPKGKSPPNLTEIDVHDSYKIWTERLNTIPENKERDALEELEIFLDLGYDVSDAQLSHEDVKALIKNKKEDYFDLLIIESCETISLGYSHIFKSPVILISSLSQSYDEIDMIGAALHPILYTSIHKIKISYDLTPWDKIKELYNYYKYLKIYERDEIRKHDMLKKHFGAEVPSISVLKNNIDMFFINVNPIFEGVRPVPPSVVYIGGLHRKPTKELPMELKSYLDSSKYGVIYISFGTNVDPTLLPADRIEVLVKTLSQLPYDILWKWNGDVLPGRTDNIRIEKWLPQQDLLRHPKVKLFITQGGLQSTDEAIIAGVPLIGIPMFGDQRFNVERYVY…
SfUGT33V12	XP_035454999.1	XP_035454999.2	SfUGT33V7	PCR verified by mRNA		MSLLLYIVTCFTLTFVPNEAARILGVFPVPSISHQVVFRSITQELARRGHELVIITPDPAFPKGKTPANLTEIDVHDVAYKMWRDDIQDIAIGEIHGILHEYAIIMKLMAKVVDVELKTEEVQKLLNDKSQKFDLVLAEACVRSAVVFSHIYKAPVILISSFGPFLDNYNVMGAATHPMLYANNMSRRFNNLTMWDKIVKLYYRYNIEVMLNKNYEYENNMLRSHFGPDLPPIEEMYNNVAMFFLNLHPIFEGNYPVPPSVVHIGGIHQVPEKELPKDLQNYLDSSKNGVIYVSFGTNVEPSTLPAEKLKVLVDVLSRVPYDVLMKWNKDVLPGIGSNIKLSKWLPQTDVLRHPKVKLFITQGGLQSTDEAIAAEVPLIGLPMWGDQWYNVERYERLKI…
SfUGT33V8	XP_035454997.1	XP_035454997.2	SfUGT33V6	PCR verified by mRNA		MSLVKLLTVVVYLALSVPTSDGAKILGFFPFPSISHQVVFRPLMQELARRGHEVTVITPDPAFPKGGTPANFTEIDVHDASYRIWHEQFVGTPKGHKGNFVKDFNIIFNLNVKIVDVELKDVEVQRLLNDKNQTFDLIFAEAMMRPAVVLSHIYNAPVILMSSYGTFSDNYAVMGAPIHPFLYPFSVSRRLHSTSLWDKIGHLYDYIRIEIIQRNSYVEENRMLRSHFGPDLPSIQEMNNNVAMMFLNMYPVFEGNHPVPPSVIHMGGIHQIPDKPLPKDLKSYLDSSKNGVIYVSFGTNVDPTLLPPEKIAMFIRAFSRLPYDVLWKWNKDELPGRTDNIKISKWLPQSDLLKHPKIKAFITQGGLQSTDEAITAGVPLIGIPMFGDQWYNVVKYEKL…
SfUGT33F40	XP_035455002.1	XP_035455002.2		PCR verified by mRNA		MSRFLIILLASCVLVSNQSEAARILAVFPIASISHQVVFRPITQELVRRGHEVTIITPDPAFPKGETPQNLTEIDVHDISYDIWKEKFMTTSKGRKSDLYQHVKMYLESIVYMFDAQLQDENVRNLIEDKSKKFDLILLESSVRAGLIFSHIYKAPVIMISSYGASFDNFEVVGAPGHPFLYPICVRQRLHNLSLWEKITELYLHFRAEGMASSNYALENAILRKHFGPNVPKIEELNDNVYMLFLNINPIFEGIRPVPPTVVYMGGLHQKPEKELPQDLKNYLDSSTNGVIYLSFGTNVDPTQLPPNFIQTLINALSKLPYDVLWKWNGDELPGRTDNIRISKWLPQSDLLRHPKIKLFITQGGLQSTDEAITAGVPVIGIPMLGDQWYNVEKYIYHK…
SfUGT33F39	XP_035455004.1	XP_035455004.2	SfUGT33F31	PCR verified by mRNA		MLSFVYIITFSALFVNQSETARILAMFPVASISHQVVFRPLTQELARRGHDVTVITPDPAFSKGKTPANLTEIDVHDISYELWNNIFLDTRKDNKGDVNFAIKKIYEAITAIVDAQFQDERVRNIIDDKTKRFDLILVEAMVRPTLVLSHIFKTPLIQISSFGGVIDTYENMGASIHPFLYPALTRQRMNNLTLLEKMKELYNYYQIQKIYRNNEVNENKVLRKNFGDQVPTIAELKNNVDMLFININPIFEGIRPVPPSVIYMGGLHQKPNKDLPAELQSYLDSSKNGVIYISFGSNVDPTLLPADRIEVLVKTLSQLPYDILWKWNGDVLPGRTDNIRIEKWLLQQDLLRHPKIKLFITQAGLQSTDEAISGGVPMIAFPMFADQPFNAERYEFFKI…
SfUGT33F37	XP_035455005.1	XP_035455005.2		PCR verified by mRNA		MILFFHLISLFSLVLDQSESARILAEFPVPSISHQVVFRPLTEELAKRGHEVTVITTDPAFPKGGAPVNLTKIDVHDISYDLWKKIFIEPATGNMDDVVLTLKLIYDAIAAIADAQFQDENVQKILRDKNRKFDLLLAKAIVRPVLVFSHIYKKPVIQISSFGGALDNYQNIGAPVHPILYPAITRQRLNNLSVIEKVTEVYNDYQITRVYRNLEEIENKILRKYFGDDVPPVSELNNNVDMLFLNINPIFEGIRPVPPSVVYMGGLHQKPNKELPKELKSYLDSSKHGVIYVSFGTNVDPTQFPADRIEVLVKTLSQLPYDILWKWNGDVLPGRTDNIRIEKWLPQSDLLKHPKVKLFINQAGLQSTDEAISAAIPLIAFPMFGDQSYNAERYEYLKI…
SfUGT33F33	XP_035455001.1	XP_035455001.2	SfUGT33F29	PCR verified by mRNA		MRYFIFTILCLSTFASHDEAARILAVFPIPSISHQVVFRPLTHELAKRGHEVTVITTDPAFAKGKAPANLTEIDVHDISYELWNKIFMASTKGNKDDVVMVMSAIMDALVAIVDAQLKDDKVKKLISDKSKHFDLLLLEACVRPALVYSHIYKAPVIQISSLGAALDNYANVGASIHPFLYPAVTRQRLHNLSLVEKVKELYYDFMINKMYGNSMVKENEMLSTHFTNVPSVAELNNNVDMLFLNVHPVFEGIRPVPPSVVYMGGLHQKPNKPLPQELKTYLDSSKNGVIYISFGTNVDPTQFPADRIEVLVKTLSQMPYDILWKWNGDVLPGRTDNIRIEKWLPQQDLLHHPKLKLFITQAGLQSTDEAISAGVPLIAIPMFGDQWYNSEKYEYFKIG…
SfUGT33F32	XP_035454996.1	XP_035454996.2	SfUGT33F28	PCR verified by mRNA		MKILICITLLLSIFANYDEAARILAVFPNPSISHQVVFRPLTQELARRGHEVTVITTDPVFPEGKAPANLTEIDVHDISYDIWRKIFLASTKGNKDDVVQAMTAIVTALTAVVDVQLKDEKVLNLIRDKSKKFDLLLVEACVRPALVFSHIYKVPVIQVSSFMATFDNYANIGAPIHPFLYPALTRQRIQNLTMIEKITEFYNDFMLNRLYDSNMEKENEMLRSHFKDIPPISELNNNVDMLFLNVNPMFEGIRPVPPSVVYLGGLHQVPHKPLPKDLQTYMDSSKNGVIYVSFGTNVDPTKLPADRIEVLVKTLSQLPYDILWKWNGDVLPGQTPNIKIAKWLPQPDLLIHPKLKLFITQAGLQSTDEAITAGVPLVAIPMFGDQSFNAERYEYFKIG…
SfUGT33S3	XP_035454925.1	XP_035454925.2	SfUGT33S2	PCR verified by mRNA		MLLCYIISVLISVNEAARILAVFPTPSISHQIVFRPLTQELAKRGHDVTIITPDPAFPKGETPANITEIDVHDISYKLWHDRLLTSMGKGEQDDLKSQIEIYYATILEIVLQQLQNNEVQKVISDKHKKFDLLFLEACVRPALLYSHIYKAPVIQISSFGAMPGNLEAVGAPDHPILYPNIFRQKTNNITMREKFVEIFKYYAFNMIHKGFEVTETAAIRKVIGPDMPEVGELFKNVHMLFLNVHPVFEGIRPVPPNVIYMGGLHQNPVKELPQDLKSYLDNSKNGVIYVSFGTNVITDQLPIQVQDMIKVLSRLPYDVLLKWDDDELPGRPTNIRVSKWLPQSDLLRHPNIKLFIMQGGLQSTDEAITAGVPLIGLPMLADQWFNVERYEYHGIGIRI…
SfUGT33B26	XP_035454584.1	XP_035454584.2		PCR verified by mRNA		MTSAVVLVLLTFTLALRSNDAAKILGFFPLPSISHQVIFRHLTEELAKRGHEVTVITTDVAFPKGDGPANLTEIDVHDFSYEQWRNLYKLTSTGERDLVGQIRNAYHMLVNIVEMQLKVDKVQKMLKEEKFDLLLLEACVRPALLLSHVVKAPVIQVSSLGTIDYNVATIGSAWHPFLYPDVLSHRSYNLTVWEKIREFYTYYRLNRVMQEVEDAENVMAKKMFGPNVPTISELKNNVDLMLLNTYPLWDNNRPVPPSVVYMGGLHQNPQKELPKDLKEYLDSSKNGVIYISFGTNVQPSLLPQDRVQLMAKVFSQLPYDVLWKWDKDELPGRSKNIRISKWLPQSDLLRHPKIKVFITQGGLQSADEAITAGVPLIGVPMLGDQWYNVEKYVHHRIGL…
SfUGT33B29	XP_035454585.1	XP_050554451.1	SfUGT33B24	PCR verified by mRNA		MFFPTVLFLLTLSIANNDAARILAFFPVPSISHQVVFRPLTQELAKRGHEVIVITPDPAFQKGESPRNLKEIDVHDLSYGVWNALYEKTSTGEPDLVFQMSLVYNTMVDLVEKQLKVDEVQKMLKENKRFDLLMTEACIRPALVLSQVIDAPVIQVSSFGPMNFNLETMGSAMHLFLYPNHMRQRLYNMTTWEKLLELYNIYRIEKAIGEVEEAENEMGKRLFGRDTKTISELKENVHMLFLNIHPLWEGNRPVPPSIIYMGGLHQKPVKELPTDLKTYLDSSKNGVIYISFGTNVQPSLLPQDKIRIIVKVFSQLPYDVLWKWDKDELPGRSKNIRISKWLPQSDMLRHPKIKLFITQGGLQSTDEAITAGVPLVGVPLIGDQWYNTEKYEHHGIGVK…
SfUGT33B24		XP_035454586.2	SfUGT33B25	PCR verified by mRNA		MSTALSLFLLSVSIMCSDAARILAMFPVPSISHQVVFRPYTQELARRGHQVTVITPDPAFPKGGTPANLTEIDVHDFSYEMWQSFYKVTSTGEKDLNQQMTTAFTIIVDIVEMQLKLDAVQKILKEEKFDLLLVEACVKPALVLSHVYKVPVIQVSSFGPMNFNVETIGSAWHPLLYPGILTKRSVNLSKWEKLEELWNFYRIENILKGVEDSENEMAKRLFGPDVPSMSELKNNVHMLFLNAHPIWEGNRPVPPSVIYMGGLHQKPQKELPADLKSYLDSSKNGVIYISFGTNVQPSLLPQDRVQMMAKVFSQLPYDVLWKWDKDELPGRSKNIRISKWLPQSDLLRHPKIKLFITQGGLQSTDEAITAGVPLLGFPMLGDQWYNVEKYVQHKIGLQL…
SfUGT33J15	XP_035454641.1	XP_050554448.1，XP_050554449.1，XP_035454641.2，XP_050554446.1，XP_050554447.1，XP_035454642.2	SfUGT33J12	PCR verified by mRNA		MVGFARIVLCITLQAIFADAARILAVYPVPSISHQITFRPITLELIKRGHEVVVITPDPMFKKGETPANLTEIDVHDLSYQAWQVFMESAKGKKEDLITQMRIGSEMLIKLVDLQLQNKEVKEIIKGKQHFDLLLVEACVRPALAFSQVYKVPLIQISSFGAIFENYAVIGAPTHPFLYPSSMNQRIYNLTIYEKLYELYNNYMIDRLFNGMADDEHKMLKKHFGPDIPHITELQNRIDMLFLNVNPIWEGIRPVPPSVIHLGGLPQKPHKELPQDLKTYLDSSKNGVIYISFGTNVKPSLLPAEKIQTLIKAFSKMPYDVLWKWDKDELPGKSANIRISKWLPQSDLLKHPKIKLFVTQGGLQSTDEAITAGVPLVGVPMLGDQWYNVEKYVHHGIGV…
SfUGT33T10	XP_035438828.1	XP_035438828.2	SfUGT33T9	PCR verified by mRNA		MSVLWFIVSAYVLVVGPIQAARILFYIPTPSISHQVVYRPLAQTLASRGHDVTVITADPAFPKGHAPANITEIDLHDISYEIWQEQLMKEAREDVGDLRAQLATIMKTMYMVLDKQMQDEQIQTLVNDKNKQFDLLLLEAVLPPLLVFSHIYKAPVIQISTFGALTGTYESVGAPTHPLLYPLNTRQKLRDLTLWDKFTEVFIHYAVENLWYSFYDVGDNILKKHFGPAVPKIEELINNIDMVFLNIHPMFEGIRPVPPNVVYLHGLHQKPTKDLPQDLKSYLDSSKHGVIYVSFGTNVDPALLPPEKIQILLRVFSQLPYDVLWKWSKDELPGRSPNIRIAKWFPQPDLLKHPNVKLFITQGGLQSTDEAITAGVPLIGMPMLGDQYFNVERYVYYGF…
SfUGT33AN2	XP_035453092.1	XP_035453092.2		PCR verified by mRNA		MFLTIFITISLLIQIESSRILAVFPTPLISHQSAHRSIIHELLQRGHDIVLITPLPEYPKGDSPENLTEIDVSNVTNEVWEKRYDRNISTKDSYINEDFKNILRIATKVVEKQFESEEIKSFIHNNETFDLLLLETWIRPTLFWTYVYDVPVISVSSLGSLFNEYQNIGGPMHPLLYPTSLQRDVWNENFWQKILAVHEYWKLDSMLKELEIEEDALAKKLFGDVPPLREQMKKIELLVLNIHPAWQGARPVPKNVVHLGATHLQDRNQSMHLSPQMEEILDLSTAGVVYFSQGTNVRPSMVPEHLKQKLIRAFSKLPCSVLWKWDEVLKDLPYNVRLGKWFPQAALLNHPNVKLFLSQCGQQSVDEAIAAAVPVLGLPLTGDQWRNAELLAHHKVGAT…
SfUGT40F33	XP_035452988.1	XP_050556292.1		PCR verified by mRNA	XP_035452988.1 in Faw-zju isolate was wrongly annotated and contains SfUGT40F33 and SfUGT40F34	MGRIICILFCFPIILSSSEAYKILAVLPIPSPSHGILGDNLVRHLLDAGHEVTYVTPFTSKQKNHTNLHIVDVDANHVIYEDGEDQLDFQQILDQKATVVDSPFLFWVLSNVADMTLSNPNVQKLMRDQQQKFDVIIVEYIFTDVFSALSAIYQCPFIWFSTIGPHWMVLNLVHGPLNPAYNTDFLQARIPPFQFLGRVEELWTQVKGLYRHKFDFYYEEERIYQNRIVPILQAQGKPVLDFNTIKYNASLLLGNSQVALGDAVPLPPNYKHIGGFHIDEVVKPLPENLQKVMDDAEHGVIYFSMGSNLKSKTMPNELKKGLLEVFGSLRQTVLWKFEENLLERPKNVHILQWAPQQSILAHPNVVLFVTHGGLLSLTEAVYFGVPVIAIPVFSDQFLN…
SfUGT40F34	XP_035452988.1	XP_050556286.1	SfUGT40F17	PCR verified by mRNA		MEIIKYVLFCVVVSLCSCDAYKILVVFSMPSPSHGILADNVVKHLLKAGHEITYVTPYIEKQKNQTNVHLVDVSPVQKILEDAGEMLNFKQILDGADDIVYNKNVLFELVATVSNQTLGNPNVQKLMRDPKQKFDVMILEYMFNDLFSTFSAVFQCPYIWFSTIEPHWEVINMISGPMNPAYNSDYLQARIPPFTFLGRVQELWTQIKGLYYHEFEFYYVEEAIYQQQVVPILKEQGKPVPDYNELKYNASLMLGSSQVAMGNAVPLPPSYKHIGGFHIDEEVKPLPEDLKKIMDNAKNGVIYFSMGSNLKSKDLPDELKKGLLEVFGGLKQTVLWKFEENLPNRPKNVHIVQWAPQQSILAHPNLKLFITHGGFLSFTETIHFGVPVIAIPVFADQYL…
SfUGT40F21	XP_035452804.1	XP_035452804.2		PCR verified by mRNA		MEKIKWFLFCVVVSLCSCDAYKILAVFPTPSPSHAILGDNMVKHLLNAGHEVTYVTPFAPKKKNQTNVHLVDVSDIQPFFDSAEEMLDFKQILAGSADLHDFKVIFEFFSTIADMVLGNSNVRDMMRDPQQKFDVIIVEYMFHDLFSTFSAVFQCPYIWFSTIGPHWIVMNLVSGPMNPAYTSDYLQAQVPPFTFMGRVRELWTQIKGLYSKKFDFYNVEEAIYQKQVVPILKELGKPVPDYNELKYNASLLFGNWQVAIGNAVPMPPSYKDIGGFHINEEVKPLPEDLKKIMDNAKNGVIYFSMGSNLKSKDLPDELKNGLLNVFGSLKQTVLWKFEENLPNQPKNVHIVQWVPQQSVLAHQNLKLFVTHCGLLSLTEAVHYGVPVIAIPVFADQFRN…
SfUGT40D17	XP_035452808.1	XP_035452806.2	SfUGT40D16	PCR verified by mRNA		MERMKMYWLAVCLMLACAEASKILVVFPLPSRSHGNLGDGVVKHLLNAGHEVTYISPFPYKNAPPTLRTIDVSKNFDIMPSNIKTIMDSRISLDSMGFMLYMMVEMMRHTIQTEGVNKLLNDPKEEFDLVIAEWMFTDVPAGFASVFDCPLIWLSSVEVHWMILQLVDQPTNPAYTVDIMSAYTPPLNFWQRANELWNQVKIKFLNFVWLDGVQERAFNELIHPIILKRGRKPPTFDESRYNASLLLSNAYISTAASIALPQNHKFIGGYHIDEEVKPMSADLKKIMDNAKHGVVYFSMGSNLKSKDMPEELKKSLLQMFGTLKQTVLWKFEDKMENLPSNVHILDWAPQQAILSHPNLAVFVTHGGLLSTTESVHFGVPIIGIPVFADQFLNVVKAVN…
SfUGT40D16	XP_035452798.1	XP_035452798.2	SfUGT40D17	PCR verified by mRNA		MEREKVFCLLVSILLTCGEASKILVVFPMPSRSHGNLGDGVVRHLLNAGHEVTYITPFVYKNPPPKLRTIEVSATFDIIPENMMTIKSIMDRTIVIENIGFLIYMMTEMLKTTVETEAVQKLFNDPKEEFDLVIAEWMFSDVPAGIAAIYDCPLIWLSSVEAHWMILQLVDQPTNPAYTVDIMSAYTPPLNFWQRANELWTQMKIKFLNFVWLDGVQEKAYNQLLVPFIAKRGKQPPSFDEVRYNASMILSNAYISTSVAQSLPQSHKYIGGYHIEEKVTALPEDLKKIMDNAKNGVVYFSMGSNLKSKDMPDEIKRDLLKMFGTIKQTVLWKFEEQLANMPSNVHILKWAPQPAILSHPNLAVFVTHGGLLSTTEAVHFGVPIIGIPVFADQFMNVAK…
SfUGT40R18	XP_035452812.1	XP_050556293.1	SfUGT40R11	PCR verified by mRNA		MALAICLFLGLLLSSSCEAYKALVVFGMPATSHSNLGRGVVRNLLKDGHEVTFITPIPIKDPPSNLHQIDVSSNFELLPLDLMKIERFFEHSMPAMPRFFVKMMMTNLVSKTMEHENVQKLLNDTNAHFDVVIVEWMFSSLSAGYATIFDCPLIWLTPVEVNSMSIGLVDVLPHPAYSTDPLSSYMPPFSFLERAMEIWTRLQESVLGFLYYESKDAANYERIVVPQVEKRGRQAPPLSEVQYNASLVLGNSHVSMGLPLSLPQNYKSVGGYHIEEEVKPLPEDLEKIMMNSKNGVIYFSMGSNLKGKDWPEEIKRDLLKLFGELKQTVIWKFEEELPNVPKNVHIVKWAPQPSILAHPKCILFITHGGLLSTTETIHFGVPTIAIPVFGDQFINVKKS…
SfUGT40R17	XP_035452811.1	XP_050556016.1	SfUGT40R12	PCR verified by mRNA	duplicated in SF20-4 isolate	MALVLYLFLGLLLSSSCKAYKALVVFGMPSNSHFNLGKGIVRNLLKDGNEVTFITPVEWKNPPPNLRQIDVSNNFNVMPSYLLNIKHLMEAPTPTGHRKSVKTRLINLAKTTMEYENVQRLLNDTNEHFDVVIVEHMYSDLGAGYAAIFDCPLIWLSPVEVHSLSIGLVDVLPNPAYTSDVLSPYTPPFTFLERLEELWIRIYDTFYDYMVYEPMEAAEYERLIVPQIEKRGRQAPPYSEVRNNVSLVLGNSHVSTGVSLALPQNYKPIGGYHIDEEIKPLPENLEKIMMNSKNGVIYFSMGSNLKGKDWPEQIKRDLLKLFGELKQTVIWKFEEELANVPKNLHIMKWAPQPSILAHPKCVLFITHGGLLSTTEAVHYGVPTIAIPVFGDQIINVKKA…
SfUGT40R14	XP_035452801.1	XP_050556287.1，XP_050556017.1	SfUGT40R13	PCR verified by mRNA	duplicated in SF20-4 isolate	MALAIFLFLGLLLSSSCEAYKALVVFGMPSTSHFILGNGVVRNLLRDGHEVTYITPLEYKNPPPNLRQINVNSNFDVLPTEQINIKHLMEAPTPSGHRKAVKLMLINLVKKTIEHENVQRLLNDTNEHFDVVIVEHMMSELSASYATIYDCPLIWVSPVEVNAQSVGLVDVFPNPAYTTDAMASYTPPFTFLERLEELWTRISDNYNDYMVYEPTEEAEYQRLIVPQIQKRGRQAPPYSEVRYNATLVLGNSHVSTGVPLGLPQNYKSIGGYHIEEEVKPLPEDLEKIMMNSKNGVIYFSMGSNLKSKDWPEEIKRDLLKLFGELKQTVIWKFEEELPNVPKNVHIMKWAPQPSILAHPKCVLFITHGGLLSTTETIHYGVPTIAIPVFGDQFINVKKA…
SfUGT40F20	XP_035452810.1	XP_035452810.2	SfUGT40F19	PCR verified by mRNA		MEKLICFLFCAVVSLCSCDAYKILAVFPVPSPSHGILGDNMIKHLLNAGHEVTYITPYASRQKSNPKLHIVDVTDHHSFFNPDILDLTEILEGTVNFKDHNFVFSMMMHIAAMTLEHKNVQKLMRDPQQKFDVIIGEYMFTDLYSTFPAVFQCPYIWFSTVEPHWMVMNLVHSPMNPAYNGDYMYANIPPFNFMQRVQELWIQLTGLYHHNNDYYQREEAVYLKHVVPILKEQGKPVPDYNVLKYNASLLLGNSQVAIGNAVPMPPSYKHIGGYHIDDEVKPLPEDLKKILDNAKNGVIYFSMGSNLKSKDLPDDLKKGLLEVFGGLKQTVLWKFEENLPNQPKNVHIVQWAPQQSLLAHPNLKLFVTHGGLLSLTEAVHFGVPVIAIPVFADQFLNAN…
SfUGT40F19	XP_035452809.1	XP_050556015.1	SfUGT40M8	PCR verified by mRNA		MADLKSVLFGVLLMFCSCEAYKILAIFPVPSTSHGILGDNMIKHLLNAGHEVTYITPFIKSKKYNHPNLKIVDVSANEEYFDGALDYKDPVLMAQLTIMLATTTLGNPNVNSFLKDPNQQFDVIIGEYMFSDMYSVFQAVFQCPFIWFSTIQPHWGILKMVHAPLNPSYNSDYIIGNVAPFTFKERVQELWYQLKGLFYHKYINPEQEDKVYQEHVVPILRAQGKPVPNYEELKYNASLVLGNSQVVFGNAVPLPPNYQHIGGFHIDEDVKPLPEKLMDNAKNGVIYFSLGSNIRSKDLPDSMKEGLLEIFGKLKQTVIWKFEENLDKTPKNVHIVQWAPQQSLLAHPNLALFISHGGLLSVTEAVYFGKPFITIPVFADQFLNANSFQKMGAAVKVDL…
SfUGT40M13	XP_035452796.1	XP_050556289.1，XP_050556290.1，XP_035452797.2		PCR verified by mRNA		MKWVIIILLSLIYYLSDVYYLSDVEGLKVLVCYPLPMKSISILGQAAVRHLLEAGHDVTYITVYPLNIKAKNLRQIDISSNTALLTNDETMTMGYFLHNKLERNHPYQLQKIALEGARMTLHHENVKKLLEDPNERFDVIIADLIESEVYAGFSVLYDCPMVWLYSMGAHWQVLRLIDVASNPAYDPDYLSPNMPPFTFAQRVEELWSRIYWQYLKTFYTQPEERQIYEAVFGPLVAKHGRTLPDYEDVIFNASLILANEHDATLNRASTPQNFKYIGGCHIEEPVKPLPKDLQDLIDNSKNGVIYFSMGSVLQSKSLPKELVTELLQMFGEFKQTVIWKFEDNSLVNVPKNVRIVNWAPQQSILAHPNVKMFISHGGQLSSLETIHFGKPIIGVPVFF…
SfUGT40M12	XP_035452793.1	XP_035452793.2	SfUGT40M10	PCR verified by mRNA		MKWLILLSLIYFLSDVEGLKVLVCFPLPVKSLSILGQGAVRHLMEAGHDVTYITVYPLKLQAKNFRQIDISSNVALVAKDETLTMGYVLNHKLERNHPYQIQEFAQEAVRMTFNHENVKKLLEDPNVHFDVIITDLMESEVYTGLAVLYNCPMVWLYSMGAHWQVLRLIDVASNPAYDPDYLSPNMPPFTFAQRVEELWSRIYWQYLKTFYTQPEERKIYEAVFGPLMAKRGRALPDYEDIMYNASLVFANEHDATRNRLSTPQNFKYIGGFHIEEPVKPLPKDLQELIDNSKHGVIYFSMGSFLKSNSLPRKLVMELLQMFGELKQTVIWKFEDNSLQDVPKNVHIVNWAPQPSILAHPNVRMFISHGGQLSSLEAIHFGKPVIGVPVFFDQFTNIFR…
SfUGT40M11	XP_035452792.1	XP_035452792.2	SfUGT40M11	PCR verified by mRNA		MRLPLLLCLLYYFLCDVDGLKILVCFPLPVKSLSILGEGVVRNLLVAGHEVTYITVYPLKNPPKKNFRQIDISSNTAFVAGDHMPSIEFILNNKVEKTPSRDIQLFGQEAARMTLNHENVTKLLEDPNEHFDVILSDLLETELYSGFAVVYECPMVWVYSMGAHWQVLRMIDVAPSPAYDTDYLSSNTIPLSFTERVDELWTRIQWQFYKTFFTQPEERRIYEAVFGAALAKRGRALPDYEDVIYNASLIFANEHDAVRNRPSTPQNFKYIGGIHVEEPVKPLPKDLQDLIDNSKHGVIYFSMGSFLQSKTLPRKLIMELLQMFGEFKQTVIWKFEDDSLKDVPKNVHIVNWAPQQSILAHPNVKMFLTHGGLFSSIEAIHFEVPTIGIPALFDQITNV…
SfUGT40M10	XP_035452794.1	XP_050556014.1		PCR verified by genome DNA		MKSILLLSLVCFLCNIEGLKVLVCFPLPVKSISILGQSVVQYLMEAGHEITYITVYPIKNPPFRNFRQINISSNIALVSDAQILSLAYILENKLENSSPRDIQLFSQEIARNTLNHENVTKLFEDPNENFDVVIADLLETELYSGLAVLYNCPMIWIHSMGANWQVLKMIDVGTNPAYDPNYLSSNINPLSFIQRVQELWTRAQWQFFKTFFTQPEERKIYKAAFGPLLAKRGRALPDYEEIIYNASLVFANEHDAVHLIPSTPQNFKFIGGIHIEDPVKPLPNDIQCLIHNSKNGVIYFSMGSFLKSNSMPTNLTKEILQIFGELKQTVIWKFEDNNLQGIPSNVHTVNWAPQQSILAHPNVKIFITHGGLFSSIEAIYFGVPIIGIPVRFDQNTNVN…
SfUGT40L10	XP_035453252.1	XP_050556288.1	SfUGT40L8	PCR verified by mRNA		MKHKIITSICILSLLISSEALRILVCYPMTSKSHSILGYGIVNRLLEAGHEVVHITSFPNGKVVPNLTEIDVSSIADVFKKDADGVEAFKLKNLIGKGNFGDSALFLYYVYTIHRNFLEEPSVVKLFSDPKEKFDAVVLEWFFNEMNAGIPALFNCPLIWVCSTEPHWQSMRVMDGITNPAYTLDIFTHNKLPLNFWQRAEGLWKVVKKAAQVLILNQFEKRAYYSIYPEIAAKRGVSMPSYEEAVYNGSFMLINAHPSIGGAIKLPQNSANIAGYHIDKLKPLPKDLQKIMDEAKHGVIYFSLGSIVQSDGMSEQMQKSLLNMFSKYKQTVIWKFESDMKDNVPANVHLVKWAPQQSILAHPNLKLFITHGGQLSTSEAIHYGIPLVGIPVMADQVLN…
SfUGT40Q9	XP_035452567.1	XP_035452567.1	SfUGT40Q8	PCR verified by mRNA		MNKWILIILSLAFLSNVCAYKILVAFAYPGKSHSILGEGYVRHLLEAGHEVTYITAHPYKKPHPNLRQILITSVIDKFEFAQSLDVTKMLAKEVDFKDMFGIYEVMVTIANRSLTHENVQKFMMDPNEKFDLVIAEWLYHHLYAGFATIFNCPYIWSSSLEPHPVVLDLIDEVGNPAYFPDHMSPISPPFSFTERVSELWNLIYLYRVLWFVRDTEEQAFRDSFGAAAAKRGIALPNLYDLKYNSSMMLANSHFSLGDPQRLPTNYVGIGGYHIQDEIPPLPKDLQKIMDSATDGVIYFSLGSMVRSETIPVELKTELLNVFSKLKQTIIWKFDGELENVPKNVHILKWVPQPSILAHPNAKIFVTHGGLLSTTETIHYGVPIIGIPLFSDQFLNIKRA…
SfUGT34A24		XP_050551376.1		PCR verified by mRNA	No this gene in Faw-zju isolate genome	MALKPFCAVFLLVFCHTVKGTSILALFSTLSYTDHLVFRGYLSRLALSGHNIVVMTPYPGHFQFPEIEKIVELDVSEESAPFWDEYKLLMTNTDDYHPRQKAINEFTIKLAIAQLKSKAMMSLFINPNVKYFDLVITEADVPLLYAVAEKYKAPHIAITASSGRIHQYESKGNPTHPILYPDVNTLNYRNLGKWQKIIEFYRHIQTRNEYYNNYLPLCELAAKKLFGLKRSLLDVEHDIDFLFVAGNPALIGNRPNVPAVVYVDRMHIKPGLKLPKDLQNLLDSATKGVIYFSLGAIQEAEQLSPSLLQTLAEAFSEVPYTVLWRIDDTTMIKKPDNVFTKSWYPQQEVLAHPNVKLFITHGGARSLEEAVFYKVPIIGLPLVKSRKVFINEITRHGAG…
SfUGT39B22	XP_035440161.1, XP_035440125.1	XP_035440125.2		PCR verified by mRNA	Same gene with SfUGT39B23 in Faw-zju isolate	MLGILKLGFVLTIATFCETANILYAIPYSVKSHYIMQRPVGLELARRGHNVTVLTAHREIDHPPNYHQVMVSNKTIWDVLGRERPNIFTLVEYSAEQLHREILWKGGLALTEGSLKSPEVQSLLGENRTFDLVISELFFQEATYALAHKYNAPLILISTMVNCMKHSLITGNPLELATTSFEFLDAKNPTSFWGRLRNLYLNVYDYFWWRYWFLEKQEELVRKYIPNLPQPVPSLYDMEKNAALLFLNSHFSFQSPVAFLPNIIEIGGIHLKESDSQLPDDLQKLLDNATEGVVYVNFGSNVQSSELPIEKKNALINVFKRLNQTVLWKWEAESLDEKPDNVVVRKWMPQKEILSHPNIKVFISHGGLIGTLEAVFHGVPIIGIPVYGDQYKNLIKAEE…
SfUGT39B27	XP_035440319.1, XP_035440285.1	XP_035440285.2	SfUGT39B21	PCR verified by mRNA	Same gene with SfUGT39B28 in Faw-zju isolate	DALKIILSFLALFQCCESANILYVVPFTSKSHYIMLKPIGLELARRGHNVTVITGHRVENPPPNYHQYMVDEKEIWDVIGGSRPNVFQMVEISAEKFHENVLWKGGLAFTELTLNSTQIRRLLQEDTKFDLVINEQFYQEAMNVLAYKYNAPMVLVTTFGNCMRHNIVARNPLQLATVLSEFLPVRNPTTFWARMRNWYFTIYEYVYWRFWFLEEQEKLVRKYLPDLPKPVPSLYDLQKNASLILLNGHFSFDTPAAYLPNVVEIGGVHLTKSDTKLPEDLQKILDNAKDGAVYMNFGSNVRSSELPEEKRRAFLNVFRKLKQTVLWKWEDDNLENKPDNLIVRKWLPQKEILSHPNVRVFISHGGLIGTQEAIYHGVPIIGIPIYADQYNNLLQAESY…
SfUGT41B8	XP_035453850.1	XP_050559578.1	SfUGT41B7	PCR verified by mRNA		MKATLAALMLCISSGLAYKILCILPVPSKSHDHLSLGIVKPLLKAGHQVTWATPYEKKNMHENLTVIELKEIREFVESVDIMSKTDLGFQYMRSFARNISIGTAQHPELQRMLVEQQFHAVVSIWFMNEFEAGYAAIQQVPWILVSSVGYHPHLEKQVDQVRSIATVPLAFNDNGDRPMPALRRFINGLIYMIMNFDEWFDKPTLTSTYESLFGPLAAKRGVPLPPFEDAYHNVSILLANSHESIGYPMSLPPNVINIAGYHIEEPAPLPKDLQDLLDGSPQGVIYFSMGSILRSAALKPHTRDALLKLFASLPYTVLWKFEEPLKDLPPNVHVRSWMPQLSILVHKNVRLFITHGGLLSTLEAVYAGVPLLAIPVFGDQPSNAERAELAGYALKVEFK…
SfUGT41D9	XP_035454133.1	XP_050559575.1	SfUGT41D8	PCR verified by mRNA		MKLSILLLLGVVAHCHGYHIITMFPMPSHSHNQLAKGIVDALLQGGHTVTWVTPFPEKADKNNPKLKLIDISPVRRHVANIDMTDPTHNNAGISFIKEMSANMSLEMLNTPAVKEALLKGKFDAVVTENFFCDFLAGIPAVLQVPWIQLAATQLHPDIEAQIDEVRSVPTIPLMFNPSGIPMSFASRAINAMIYSMMTVYQWSGRADTIKQYEDLFAPIAAARGVPLPPFEDAFHNVSITLVNSHESLTPAFTTPPNVISIAGYHMDENIPPLPKDLQDLLDGSPQGVIYFSMGSVLRSSALKPHTRAALLKLFASLPYTVLWKFEEPLKDLPPNVHVRSWMPQPSILAHPNVKVFITHGGQLSSLEAVRAGVPLLAVPVFGDQPANAERARRSGYALK…
SfUGT42C17	XP_035458622.1	XP_035458622.2	SfUGT42C10	PCR verified by mRNA	XP_035458622.1 in Faw-zju isolate was wrongly annotated and contains SfUGT42C17 and SfUGT42B12	MKFDNIIILFSALFSQVLSLNILGVFPYQGKSHFFVFAPYLKELARRGHNLTVISYFPSKETIDNYHDISLAGKTKILEDVFPIYRSYWTIIQISFFLTNSGQENCITLLEDENVQNLWKTKQKFDLVLVELFNSDCALGLAHQLGAPVVGLTSHVLMPWHYEDYGIQYNPSYVPMLFLEGGTKPTLYQRIERSILHMYFIYLHKLTCRRNNQKTLAQYFDDVPPLDDLAKNVKMLLLYTNYVLSGSGLYPPNVHEVGGYHVTKPKELPQDLKKFIEESEHGVIYISFGSMLRATSTPKDKVQAIIDAVSEIPQRIIWKWEEKNLPGNPKNIYISNWLPQNEILAHPKVLAFYSHCGMLGTTEAIHYGVPMIGMPIFGDQPSNAAAIEENGFGVQIHIK…
SfUGT42B12	XP_035458622.1	XP_050550361.1	SfUGT42B13	PCR verified by mRNA		MKPGALIATILSLLVLTDYAYSLNILGIFPYQGKSHFIVFRVYLRELARRGHNVTVISHFPEQDPPANYHDISLAGSTEAIEGAGPFQSSYLVLLGVSWFLAHTGVQNCDTMLASDRVQSLIKEKPKFDVIVVEQFNSDCALGVAHKFNAPVVGIMSHILMPYHYQRLGIPYNPAYVPFHFLEGGTKPTLYQRVERTIFDCYFRTLFKYYTQRNNQNSLAKYFDDIPPLDDLARNMKFLLLYHNFVLTGSRLFPSNVIEVGGFHVVDAKPLTGDLKKFVDEAEHGVIYISFGSVVRASTMPADKVQEVLNVMKQLPQRFIWKWEDKTLLVDKNKLYTNNWLPQVDILAHPKTLAFLSHAGNGGTTEAIHYGVPMVAMPIVGDQPANAAAIEESGLGVQL…
SfUGT43A11	XP_035458586.1	XP_035458586.2		PCR verified by mRNA		MKILVLIFLNFVVTCKYICGYEILAIFPHSARSHHIYFTPLVEELATKQHNVTVINYHPVQKQPFLRQISLQDRENASACVDIEKRMEVLSVSDFSLAYATAQVFKNIANTNCQKLMNNREVQNLIRSRAHFDLVIVEQFVTDCGLAVAYKLNAPAIGIAAHILSPWTYSRLGAPNNPAYVPNHFFGSGTKPDLFNRIKSVLINFGMNMYYTHVIQRSDQEIVNAVYPDTPLLEDLGKNMSLIMINQYFTLTSPRLYSSNVVEVGGMHINSKYPIEDQSLINFLDSSTNGVVYISFGSVASNFPRRITNEIRKFVEKSNMRFIWKSDITDWVPPSNVFLGKWMPQAAVLCHRNVVGFISHSGMLSTSEAMHCGVPIISVPLFGEQFANGKSAVESGLGV…
SfUGT44A24		XP_050550359.1	SfUGT44A18	PCR verified by mRNA	No this gene in Faw-zju isolate genome	MTKQTIFVFYFIATIFATDCYKILGIFPSLDRNNYLTYRGLFRELANRDHEVTLISHFQMPDAPATYKEVLLSDALHHVFKGLSYESVIVNEVSRVPFETLVATKSGNDDCKTLMNNHEVLHMIRTRPRFDVILVESYNSDCALALAANLSAPYIAFNPQPLQAWQYNRLGISYNSAYVTQSGLPYGKEPWYFERLKSYILYHITNWVYYVGSQVTDHVYLYKYLGDDLPSLESIASNASLVFVNTHQSVYGGVARPDNVIDIGGIHMRPPKIIPTEIERFINEAEHGVIYVNLGSTVKDSTLPGDKLNELLSTFGKLPLRVLWKWDGDNLQLPRNVMTMRWFPQYDILKHDNIKAFVSHAGILSTIEAIDAGIPVVAIPLFGDQYGNAAALQDAGMAT…
SfUGT46B6	XP_035433959.1	XP_050561733.1	SfUGT46B5	PCR verified by mRNA		MLLPIVFIMIIASACEGYKILALLPYPGKSHFMVFEPILDELARRGHHVTVVSFFPSASPHANRRDVSLVGLAPLNVEVINLQDYDNPTFLSRKFSLQFTLVSDLMAFNLQLCQTVLYSDIFEEFVKAEGAYDVVISEHFHTDCMMGIVHNYAAPSVALMSCALTPWAFSRFGADDNPAVFPSMLLPLVDEMSFLEKLENAFNVNLYKYWHSYVTRNEQKLVETRFGRKLPPLHEIAKNASVVLVNTHHTLNGVKVLPPSVVEVGGIHLHNKTVKPLPENIERWVSESRHGVILFSFGSLIRGSSLPPKRLEAILKVFARLPQRVLWKWETEDMKGLPDNVLVLKWLPQYDLLNHPNCVAFITHGGLLSLTEIVAAGVPALVIPILGDQPGNAAFAKRA…
SfUGT46A19	XP_035434000.1	XP_035434000.2	SfUGT46A15	PCR verified by mRNA		MRTLAVLLVAIFAANVQSARILGLFPHTGKSHQMVFDPLLKTLAERGHDVTVVSFFPIKNPPANYTIVSLEGLAAQGVETIDLSYFDSQSKLLHDLGIEKVIKQILDFQPLADMATGICSNIVDFVPLANAMKKSYDVILVENFNSDCMLGLMHVYGLKAPYISLSSSAIMQWSSDRIGVTDNPSYVPLVSSEFTSQMTFLQRLENTLMNVYYKIWFRYAIQMKEKAIIEKRFGRRIPDLQEIAKNVSLMLVNTFHSLNGVRPLLPGVVEVGGMHLDHSRKAIPHYIERFLNESEHGVVLFSWGSLIKTATIPKYKEEIIMNALSKLKQRVIWKYEDSDEEGTLTGNILKVKWLPQYELLQHEKVIAFIAHGGLLGMTEAISAGKPMLIVPFYGDQMVN…
SfUGT46A18	XP_035434173.1	XP_050561702.1		PCR verified by mRNA		MYLFANLAILFTILQTQDVQTANILAILPHVGKSHFLVFEPLMKELATRGHHVTVASFFPQSEPLGNYTDISLQEIAEVRKERINLQVFDKPNRIISSLGLQNFMTQVLAFQPLSDLALKVCSGLVNLPPLAEALRKNYDVVLVENFNSDCALGLLHVYDVKAPVIGLVSGPLLQWSYSRIGLPDNPSYVPTITSRTSTITTFLDRLENTALNMYFKLWFRYAIQVKERAIIERRFWTKIPDLDVLARNVSMMLVNTFHSFNGVRPLLPGLVEVGGMHIARRREEHKRTSPVIPQYIERFLNESEHGVVLFSWGSLIKTATIPKYKEEIIMNALSKLKQRVIWKYEDSDEEGTLTGNILKVKWLPQYELLQHEKVIAFIAHGGLLGMTEAISAGKPMLI…
SfUGT47A15	XM_035594090.1	XP_035449983.2	SfUGT47A12	PCR verified by mRNA		MRPRLLWLVLAWAASAEAARLLAVLPTNTKSHYAMYGRLLDALARKDHHLTIVSHFPMKNPRPNVHQISLAGTIPEITNNLTKQNESLKPDFIRNLEQIMKECVDACETAAKVPAVKALFNSTETFDLVIVEVFGSDCFLPLGKKYGAPVVGFLSSVPLPWLNEQLGNPEATAYVPSYMVGYGQRMSLWERFANTMAVIIAKMLYRYKSQIPSQTISDRLFGPGPKLETLAQNYSLVLSNSHFSINEVRPLVPALVEVGGLHLDDSPVLSRHMQNLLDASTEGVIYWSFGSMSRIETIPSDTLSRIFDVLSELPQTVFIKMDRRMLAQNLTVPDNAYTMDWIPQHATLCHPNVKLFISHGGLLGTQEAVACGVPMLMVPLYADQALNARAMADRGVAQI…
SfUGT48D6	XP_035436381.1	XP_050559218.1，XP_035436381.2，XP_050559219.1	SfUGT48D4	PCR verified by mRNA		MRRSMVSALCVLALLALLARRGAGSAVLVVFPVPSRSHTLLGDHLVSTLLHAGHNVTYVTTFTRVQASARFTLIDVGSAADDEEEPSGTARLQELSSTRLPSHKFLADGASIAEQTLRHPRVQALLQDVTQRFDLVVAEWYYSGLLAPLGAVFQCPLVWYSAGDASWLSVQLVHEPSSATYFVDPLAASLPRLPPGVPDRLRCLARQAYLSAWVYYMTHYVETPAYYEIYQLAIQLRGRTPPQYEELLYDGALLLVNSHPALGQGVPLPHNAKYIGGHHLAATNTTLPKNLQTLLDNAKHGVIYFNLGGTVSEDLPLEVQRELLRVFRQLEQLVVWRHRGALQHVPGNVHLVQRAPHLALLKHPNTIMMITHGGFLSYMEAMYYGVPIIGIPVQEDQLL…
SfUGT50A16	XP_035437704.1, XP_035437701.1	XP_035437706.2，XP_035437705.2，XP_035437704.2	SfUGT50A15	PCR verified by mRNA	Same gene with SfUGT50A17 in Faw-zju isolate	HRWRWPLLCLPILLAASACGSDILMITMGGTKSHKMPFWELARGLIRRDHNITFISAFPADFHITGLEEIAPEGLVTYVRNYMSFDLVGARMRGEDQMPLKDVLRYGYEACDAFLSDPETRSFLRSGRTFDLVILDGTYPECALGIVYKLKVPFMYINTVGFYTMPLTNSGSPAPYSVTPFFGKAFTDNMGIFDRALNAIFHAAIIPFHAFSMQILQGVLRRNFGQQIPHVYDMAKNVSFILQNGHYSVSYPRPYLPNVAEVACIHCKEAKPLDPEIEEWISGAGETGFVYVSMGSSVRTTKMPLSAHRLLVEALGRLPQRVLWKQDVEQNMTDIPSNIRLYKWLPQQDLLGHPKIKAFVTHGGLLSMFETVYHGVPIVTIPIFCDHDSNAAKAEVDGY…
