# Supplementary material for: UDP-glycosyltransferases act as key determinants of host plant range in generalist and specialist Spodoptera species
Source: Proc Natl Acad Sci U S A. 2024 Apr 29;121(19):e2402045121. doi: 10.1073/pnas.2402045121 (PMC11087754; doi:10.1073/pnas.2402045121)
Supplement: Supplementary file 4 — Dataset S03 (XLSX) [file pnas.2402045121.sd03.xlsx]

## Sheet: UGT33 family
Gene names	Notes	Amino acid sequences or nucleic acid sequences (The indel and premature stop codon in UGT pseudogenes were removed to obtain correctly translated proteins, the original nucleic acid sequences of UGT pseudogenes were also provided)
SeUGT33AN5		MFLTIFLSFSLLIQIECSRILAVFPTPLISHQSVHRLIVHELLQRGHDVVLITPLPKYSKGDSTQNLTEIDVSNVTNQVWNKQYEESYNNKDFKNILQIATKVVEKQFESDEIKSFINNNETFDLLLLETWIRPTLFWTYVYDVPVISVSSFGSLYNDYVNMGGPIHPLLHPTSLQRDVWNENFWQKILALKEYWKLDSMFNELEIEEDALAKKLFGEVPPLKEQIKKIELLVLNVHPAWQEARPVPQNVVHLGATHLQDENQTMHISPQLEEYLELSTAGVVYISQDKNIGTSILPEHLKRKLIRAFSKLSCPVLWNCDEDIKDLPHNVKLGKWFPQAALLNHPNINLFISQCGQQSIDEAIASSVPVLGLPQTEDQWRNAELLVHHEVGATVDLETI…
SeUGT33B14		MTSTIKLFLLTLTLSLTYNDAAKILGFFPLPSISHQVIFRHLTEELARRGHEVTVITTDPAYPNGDGPANLTEIDVHDFSYEQWRILYKLTSTGERDLIGQIRGAYHTLVNIVEMQLKVEPVQKMLKEEKFDLLLLEACVRPALLLSHVVKAPVIQVSSLGTIDFNVGTIGSAWHPFLYPDTLSQRSYNLTKWEKIREFYTYYKLNRVMKEVEDAENVMAKRMFGPNVPSINELKNNVDLMLLNTYPLWDNNRPVPPSVVYMGGLHKNPQKELPKDLKEYLDSSKNGVVYISFGTNVQPSLLPLDRVQLMAKVFSELPYDVLWKWDKDELPGRSKNIRISKWLPQSDLLRHPKIKVFITQGGLQSADEAITAGVPLIGVPMLGDQWYNVEKYVHHGIGL…
SeUGT33B15		MFSRSVLSLLVIYIGINDAARILAYFPAPSISHQVVFRPLTQELAKRGHEVIVITPDPAFPKGKTPKNLKEIDVHDLSYNIWNTLFEKTSTGDPDLAFQMGLVYNVMVDMVERQLSVDEVQKMLKENKKFDLLMIEACVRPALVLSQVVNAPVIQVSSFGPMTFNVETMGSAMHLFLYPNHMRQRLYNMTTWEKLVELYNIYRIEKAIGEIEEADNVMGKRLFGPDTKTISELKDNVHMLFLNIHRLWEGNRPVPPSVIYMGGLHQKPVKELPKDLKTYLDSSKNGVIYISFGTNVLPSLLPQDKIQIIAKVFSQLPYDVLWKWDKDELPGRSKNIRISKWLPQSDMLRHPKVKLFITQGGLQSTDEAITAGVPLVGIPLIGDQWYNTEKYVHYGIGVK…
SeUGT33B16		MSAAVALFLLSLSITCNDAARILAMFPVPSISHQVVFRPFTQELVSRGHQVTVITPDPAFPKGGAPANLTEIDVHDFSYETWKSLYEVTSTGDTDLILQMTVAFSIIVDIVEMQLKLDAVQKLLKEEKFDLLLLEACAKPSLVLSHVYKVPVIQVSSFGPMNFNVETIGSAWHPLLYPGILTKRSLNLSKWEKLVELWNFYRIENILKGVENSENEMGKRLFGPDVPTMSELKNNVDMLFLNAHPIWEGNRPVPPSVIYMGGLHQKPQKELPADLKKYLDSSKNGVIYISFGTNVQPSLLPQDRVQMMAKVFSKLPYDVLWKWDKEELPGRSKNIKISKWLPQSDLLRHPKIKLFITQGGLQSTDEAITAGVPLVGFPMLGDQWYNVEKYVHHGIGLQL…
SeUGT33F24		MKIFMYLFLCLSIFAGHYEAARILAVFPNPSISHQVVFRPLTQELAKRGHEVTVITTDPAFPEGKTPANLTEIDVHDISYDLWKNIFLTSTKGNKDDVVMAMSAIVNALTAVVDAQLKDDKIQNLIRDKSKQFDLLLVEACVRPALVFSHIYKIPVIQISSFFATFDNYPNFGVPIHPFLYPALTRQRLNNLTMIEKIKEFYNDFMLTRLYENNMEKENEMLRKHFRDVPPIAELNNNVDMLFLNVNPVFEGIRPVPPSVVYLGGLHQVPYKPLPKDLQSYMDSSKNGVIYVSFGTNVDPTTFPADRIEVLVKTLSQLPYDILWKWNNDVLPGRTENIRIAKWLPQTDLLNHPKLKLFITQAGLQSTDEAISAGVPLVAIPMFGDQFFNAERYEYFNIG…
SeUGT33F45		MSHFLIVLITSCVLFSNESESARILAVFPIASISHQVVFRPITQELAKRGHEVTVITPDPAFPKGQTPQNLTEIDVHDITYDIWKEKFMTAPKGNKNDLYQHIQIYLDSILLMFDAQLKDENVRNVIEDKNKQFDLVLLEAAVRPGLIFSHIYNAPVIMISSYGASFDNFEIVGAPIHPLLYPIGIRQRLNNLSIWEKITELYLHYKSDEMASSNYALENDFLRKRFGPDIPKIEELNNNVQMIFLNIHPIFEGIRPVPPADLKHYLDSSKNGVIYLSFGTNVDPKLLPPYFIQTLINALSKLPYDVLWKWNEDELPGRTENIKISKWLPQSDLLRHPKIKLFITQGGLQSTDEAITAGVPLIGIPMLGHQWFNVERYVHHKIGLGLDMETLTEDDLTN…
SeUGT33F5		MLFFIILITLFSLVLNQSESARIIAIFPVPSISHQVVFRPITEELARRGHEVTVITTDPAFPKGRTPANLTEIDVHDISYDLWKSVFIEPAQGKMDDVVLTLKLIYDAIAAIVDAQFQDENVQKIIKDKNKKFDLLLTEAIVRPTLVFSHIYKIPVIQISSFGGALDNYENIGAPVHPILYPALTRQRLHNLTLVEKVTEIYNDFQLKMVYRNLEEVENQILRKHFGDDVPPVTELNNNVDMLFLNINPIFEGIRPVPPSVVYMGGLHQKPNKELPAELKSYLESSKNGVIYVSFGTNVDPTQFPADRIEVLVKTLSQLPYDILWKWNADVLPGRTDNIKIAKWLPQSDLLKHPKIKLFINQAGLQSTDEAISAGVPLIAFPMFGDQSYNAERYEFLRI…
SeUGT33F6		MSVLHIIACSILIISASEAAKILAIFPVPSISHQVVFRPITQELAKRGHEVTVITPNPVFIKGERFPNLTEIDVQDISYKIWEEYFMKEASKGNKDNLHSAMEIILATFNMVVEAQFKTDAVKKIINDKETKYDLLMIEACVPPALAYSYIFKNVPVILVSSLGAAPGNYDVIGAADHPLLYPSVLRQRLHNLSLWEKVTELYSHYKTMQMYARNEVVADNMLRKHFGDKIPRISELANNVDMLFLNVHPVFEGIRPVPPSVVYMGGLHQKPPKELPADIKSYLDSSKNGVIYISFGTNVAPSMLPPEKIQILVKVFSQLPYDVLWKWDKDVLPGRSKNIRISKWLPQSDLLRHPKVKLFITQGGLQSTDEAITAGVPLIGVPMLADQWFNVEKYVYLK…
SeUGT33F7		MKIYHINIILCLSIFARHDEAARILAVFPSPSISHQVVFRPLTQELAKRGHEVTVITTDPAFPEGKAPANLTEINVHDISYYLWRKIFLTSNKENKDDVVKAMNLIAEAVIAIADAQLKDSKVQNLIRDKSKQFDLLLVEACVRPALVFSHIYKIPVIQISSFFATFDNYPNIGAPIHPFLYPAFTRERINNLTMIEKIKEFYNDFMINRLYDKNIEKENEMLRKHFRNVPSISELNNNVDMLFLNVHPVFEGIRPVLPSVVYLGGLHQAPYKPLPKDLQSYMDSSKNGVIYVSFGTNVDPTTFPADRIEVLVKTLSQLPYDILWKWNNDVLPGRTDNIKIAKWLPQSDLLTHPKIKLFITQAGLQSTDEAISAGVPLVAIPIFGDQFFNAERYEYLKI…
SeUGT33F8		MRNFIFIILCLSLFASHDEAAKILAVFPIPSISHQVVFRPLTHELAKRGHEVTVITTDPAFPKGKAPGNLTEIDVHDISYELWNRIFMASTKGNKDDVIMVMSAITDALTAIVDAQLKDDKVQNLLRDKSKHFDLLFLEACVRPALVYSYIYKAPVIQISSLGAALDNYANVGASVHPFLYPAVTRQRLHNLTLVEKIKELYYDFMIDKVYFNSMVKENEMLNTHFKNIPPVAELNNNVDMLFLNVHPVFEGIRPVPPSVVYMGGLHQKPNKPLPEELKSYLDASKNGVIYISFGTNVDPTKFAADRIEVLVKTLSQMPYDILWKWNDDVLPGRTDNIRIAKWLPQQYLLQHPKLKLFITQAGLQSTDEAISAGVPLIAIPMFGDQWYNAEKYEYFKIG…
SeUGT33J3		MVGLRQIVLCITLHVIFADAARILMVLPVPSISHQITFRPITMELVKRGHEIVVMTPDPMFKKGEAPANLTEIDVHDLSYEAWQVFMESSKGNKEDLITQMRVASQMLIDLVDLQLQTEEMKEIIKGKQEFDLLLVEACVRPALAFSHVYKVPLIQISSFGAIFDNYAVIGAPGHPFLYPSSMNQKIYNLTIYEKLYELYNNYMINNLLNTMAVGELKMLKKHFGPDLPDIYELQNKVEMLFLNVNPIWEGIRPVPPSVVHLGGLPQKPHKELPQDLKTYLDSSKHGVIYISFGTNVKPSLLPAEKIQTLVKVFSKMPYDVLWKWDKDELPGRSANIRISKWLPQSDLLKHPKIKLFVTQGGLQSTDEAITAGVPLVGVPMLGDQWYNVEKYVHHGIGV…
SeUGT33S7		MLVFYIASVLISVNEAARILAVFPTPSISHQIVFRPITQELAKRGHDVTIITTDPAFPKRDSLTNLTEINVHDISYKLWHDRLLTAVGKGQQNDLKSQIERYYATILEIVLQQLQDNEVQKVINDKNKKFDLLFLEACVRPALLYSHIYKAPVIQVSSFGAMPGNLEAVGAPDHPILYPNIFRQKTNNITMWEKFVEILKYYAFNKIHKSFEETETAAIRKVIGAKMPEVGELFKNVHMLYLNVHPVFEGIRPVPPNVVYMGGLHQNPVKELPKDLKNYLDNSKNGVIYVSFGTNVLSDQLPNKIEDMVKVLSRLPYDVLFKWDYDELPGQPKNIRVSKWLPQSDLLRHPKIKLFITQGGLQSTDEAITAGVPLIGLPMLGDQWFNVERYEYHRIGIRI…
SeUGT33T3		MSVPWVIVCAYILVVNSIQAARILIYIPTPSISHQVVYRPLVQELASRGHDVTFITTDPVFPKGKTPANLTEIDIHDISYGIWQEEFMKGERGGARDLVAQVKEIMGTMYKVFDRQLEDEKIKTLINDKSKQFDLLMLEAVSTPLLVLSHIYKAPVIQISSFGGLFGTYESVGAPTHPLLYPTNTRQKLSDLTVWDKLTEAFIHYASEKIWYSFYDVSNSIIKKHFGPEVPNVEELINNIDMIFLNIHPMFEGIRPVPPNVVYLHGLHQKPTKELPRDLKTYLDSSKHGVIYVSFGTNVDPALLPPEKIQILVRVFSQLPYDVLWKWSKDELPGRSPNIRIAKWFPQADLLKHPNVKLFVTQGGLQSTDEAITAGVPLIGMPMIGDQYFNVERYVYHGF…
SeUGT33T4		MSVPWFIVCAYILVVNSIQAARILIYIPTPSISHQVVYRPLVQELASRGHDVTFITTDPAFPKGKTPANLTEIDIHDISYGIWQEEFMKGERGGARDLVAQVKEIMGTMYKVFDRQLEDEKIKTLINDKSKQFDLLMLEAVSTPLLVLSHIYKAPVIQISSFGGLFGTYESVGAPTHPLLYPTNTRQKLSDLTVWDKLTEAYIHYASEKIWYSFYDVSNSIIKKHFGPEVPNVEELINNIDMIFLNIHPMFEGIRPVPPNVVYLHGLHQKPIKELPRDLKTYLDSSKHGVIYVSFGTNVDPALLPPEKIQILVRVFSQLPYDVLWKWSKDDLPGRSPNIRIAKWFPQADLLKHPNIKLFITQGGLQSTDEAITAGVPLIGMPMLGDQYFNVERYVYHGF…
SeUGT33T6		MSVLWIIVSAYILVVNPIQAARILFYIPTPSISHQVVYRPLAQALASRGHDVTVITADPAFPKGETPTNLTEIDLHDISYGIWREEVMKEARGNAGDTVAQITTIMRTLYVVFDKQLEDEQIQNLLRDKSKQFDLVLLEGVLPQLLVFSHIYKAPAIQISTLGGLFGTYESVGAPTHPLLYPLSTRQKLIDLTLWDKLRELLIFYATENSWFSLYDLGNSILKKHFGPDVPNISELTDKIDMLFLNVHPMFEGIRPVPPNVVYLHGLHQKPTKELPQDLKTYLDSSKHGVIYVSFGTNVDPALLPPEKIQILVRVFSQLPYDVLWKWSKDELPGRSPNIRIAKWFPQADLLKHSNVKLFITQGGLQSTDEAITAGVPLIGMPMIGDQYFNVERYVYHGF…
SeUGT33V3		MSLVKLLTVVACLSLSVPFSNGAKILGFFPFPSISHQVAFRPLMHELARRGHQVTVITPDPAFPKGGTPPNLTEIDVHDATYRMWHEQFVATPKGHKGNLVADFNIIYKLTAKIVDVELKDEEVKRLINDKNQTFDLIFAEAMMRPAIVFSHIYKAPVILMSSFGSFSDNYEVMGAPIHPFLYPFTVSRRLHSTSLWDKIGHLYDYIRITMIQKNNYIEENRILRSHFGDNIPSVQEMNNNVAMLFLNLNPIFEGNQPVPPSVIHVGGIHQKPHKPLPKDLKSYLDSSKNGVVYVSFGTNVDPTLFSPEKIAMFVRAFSRLPYDVLWKWNKDELPGRTDNIKISKWLPQSDLLRHPKIKAFVTQGGLQSTDEAITGGIPMIGIPMYGDQWYNVVKYEKL…
SeUGT33V4		MSFLLFIATCYTLVFAPCEAARILGVFPVPSISHQVVFRAITQELARRGHELIIITPDPAFPKGKTPANLTEIDVHDVAYKMWRDDIQDIVIGEIHGILSEYAIIMKLMAKVLDVELKDKQVQKLLNDKSQKFDLILAEACVRSAVVFSHIYKAPVILISSFGPFLDNYNVMGAPTHPLLYANNMSRRFNNLTMWDKIVKLYYRYNIEVMLNKNYAYENQMLRSHFGPDLPPIEEIYNNVAMFFLNLHPIFEGNYPVPPSVVHIGGIHQVPEKDLPKELQNYLDSSKNGVIYVSFGTNVEPSTLPAEKLKVLVDVLSRVPYDVLIKWNKDVLPGIGANIKLSKWLPQTDLLRHPKVKLFITQGGLQSTDEAIAAGVPLIGLPMWGDQWYNTERYERLKI…
SlittUGT33AN1		MFLTIFISISLLVQIESSRILAVFPTPLISHQSVHRSIINELLHRGHDIVLITPLPEYPQGDSPENLTEIDVSNVTNEVWEKRYIQTISTKDSFINEDFKNILRIATKVVEKQFESKEIKSFINNNETFDLLLLETWIRPTLFWTYIYDVPVISVSSQGSIFNDYADIGGPTHPLLYPTSLQRDVWNENLWQKILELNHYWKLNSMLNELEIEEDALAKKLFGDVPPLKEQKKKVELLVLNVHPAWQGGRPVPKNVLHLGATHLLDRNKSMHMSPQLEEILDLSTAGVVYVSQGTNVRPSTIPEHLKSKLIRAFSKLPCSVIWKWDEDIKDLPYNVRLGKWFPQAALLNHPNVNLFISQCSQQSIDEAIAAAVPVLGLPQSGDQWRNAELLVHHQVGAT…
SlittUGT33AT4		MFQLSNLFVFSALLEFAVESARILAVLPVPSISHQIVYRPLTQELARRGHEVTVITPDPAFPKGKTPPNLTEIDVHDSYKIWTATLNKIPKNKERNVLEEVKLFLDLGCEVSDAELSHEDVKALIKSKKEDYVDLLIIEASETIFLGYSYIFKAPVILISSLSLSYDEIDMIGAAIHPILYTSINRIKNSYDLTLWDKIKEFYNYYKYLKMHEKYEMRKHAMLKKHFGPEVPPISVLKNNIDMFFVNVNPIFEGVRPVPPSVVYIGGLHHKPNKELPIELKSYLDTSKNGVIYISFGTNVDPTLLPGDRIEVLVKTLSQMPYDVLWKWNGDVLPGRTDNIRIAKWLPQQDLLGHPKMKLFITQGGLQSTDEAIIAGVPLIGIPMFGDQIFNVERYVYHK…
SlittUGT33B13		MSTGVTLFLLSVSIAYNDAAKILALFPVPSISHQVVFRPYTQELARRGHQVTVITPDPAFPKGDVPANLTEIDVHDFSYEMWKSFYEVTSTGDNDLVLQMTLAFTIIVDIVEMQLKLDAVQKILKEEKFDLLLLEACVKPALVLSHVYKVPVIQVSSFGPMNFNIETIGSAWHPLLYPSILTKRSLNLSKWEKLEAVWNFYRIEKILKGIENSENEMAKRLFGPDVPSISELNNNVHMLFLNAHPIWDGNRPVPPSVIYMGGLHQKPQKELPADLKKYLDSSKNGVVYISFGTNVQPSLLPQDRVQMMAKVFSQLPYDVLWKWDKDELPGRSKNIRISKWLPQSDLLRHPKIKLFITQGGLQSTDEAITAGVPLIGFPMLGDQWYNVEKYVHHGIGLQL…
SlittUGT33B22		MTSAVVLVLLTLTLSITNNDAAKILGFFPLPSISHQVLFRHLTQELAKRGHEVTVITTDVAFPNGDGPANLTEIDVHDFSYEQWRTLYKLTSTGEKDLIGQIRGAYHMLVKLVEMQLKVDKVQKMLKEEKFDLLLLEACVRPALLLSHVVKAPVIQVSSLGTIDYNVATIGSAWHPFLYPDTLSQRSYNLSTWEKIRELYTYYQLNRVMKEVEDAENVMAKKMFGPNVPTISELKNNVDLMLLNTYPLWDNNRPVPPSVVYMGGLHQNPQKELPKDLKEYLDSSKNGVVYISFGTNVQPSLLPQDRVQMMAKVFSQLPYDVLWKWDKDELPGRSKNIRISKWLPQSDLLRHPKIKVFITQGGIQSADEAITAGVPLIGVPMLGDQWYNVEKYVHHGIGL…
SlittUGT33B35		MTSAVVLVLLTLTLSITNNDAAKILGFFPLPSISHQVLFRHLTQELAKRGHEVTVITTDVAFPNGDGPANLTEIDVHDFSYEQWRTLYKLTSTGEKDLIGQIRGAYHMLVKLVEMQLKVDKVQKMLKEEKFDLLLLEACVRPALLLSHVVKAPVIQVSSLGTIDYNVATIGSAWHPFLYPDTLSQRSYNLSTWEKIRELYTYYQLNRVMKEVEDAENVMAKKMFGPNVPTISELKNNVDLMLLNTYPLWDNNRPVPPSVVYMGGLHQNPQKELPKDLKEYLDSSKNGVVYISFGTNVQPSLLPQDRVQMMAKVFSQLPYDVLWKWDKDELPGRSKNIRISKWLPQSDLLRHPKIKVFITQGGIQSADEAITAGVPLIGVPMLGDQWYNAEKYVHHGIGL…
SlittUGT33F4		MRNFIYIILCLSTLLSHDEAAKILAVFPIPSISHQVVFRPLTHELAKRGHEVTVITTDPAFPKGTAPANLTEIDVHDISYDLWNKIFMASTKGNKDDVVMVMSAIMDALVAIVDAQLKDDKVQNLIRDKSKHFDLLLLEACVRPALVYSHIYKAPVIQISSLGAALDNYANVGASTHPFLYPAVTRQRLHNLTLIEKIKELYYDFMINKMYGKTMVKENEMLRTHFRDVPPVTELNNNVDMLFLNVHPIFEGIRPVPPSVVYMGGLHQKPNKPLPEELKSYMDSSKNGVIYISFGTNVDPTQLPADRIEVLVKTLSQLPYDILWKWNGDVLPGRTDNIRIAKWLPQQDLLHHPKLKLFITQAGLQSTDEAISAGVPLIAIPMFGDQWYNSEKYEYFKIG…
SlittUGT33F55		MKIFIYLILCLSIFASHDEAARILAVFPNPSISHQVVFRPLTQELAKRGHEVTVITTDPVFPEGKAPANLTEIDVHDISYDIWKKIFLASTKGNKDDVFMAMSAIVNALTAVVDVQLKDERVQNLIRDKGKQFDLLLLEACVRPALVFSHIYKIPVIQISSFMATFDNYANIGAPIHPFLYPALTRQRLQNLTMIEKIKEFYNDFMLNRLYANNMEKENEMLRSHFKDIPPISELNNNVDMLFLNVNPMFEGIRPVPPSVVYLGGLHQVPHKPLPKDLQTYMDSSKNGVIYVSFGTNVDPTKLPADRIEVLVKTLSQLPYDILWKWNGDVLPGRTDNIRIAKWLPQPDILIHPKLKLFITQAGLQSTDEAITAGVPLVAIPMFGDQFFNAERYENFKIG…
SlittUGT33F57		MLFFVYLISFCSLVLDYSESARILAVFPVPSISHQVVFRPLTEELARRGHEVTVITTDPAFPKGGTPANLTEIDVHDISYNLWKSVFIEPATGKMDDVVLTLKLIYDAIAAIADAQFQDKEVQKIIRDKNKKFDLLLSEAIVRPALVFSHIYKIPVIQISSFGGALDNYENIGAPIDPILYPAITRQRLHNLTILEKITEVYDDYQIRRVYRNLEEIENKILRKNFGEDVPPVSELNNNVDMLFLNINPIFEGIRPVPPSVVYMGGLHQKPNKELPAKLKSYLDSSKNGVIYVSFGTNVDPTQFPADRITVLVKTLSQLPYDILWKWNADVLPGRTDNIRIEKWLPQSDLLKHPKVKLFINQAGLQSTDEAISAGVPLIAFPVFGDQSYNAERYEFLKI…
SlittUGT33F58		MLSFVYIITCCAFLVNQSESARILAMFPVASISHQVVFRPLTQELARRGHEVTVITPDPAFPKDEAPANLTEIDVHDISYELWNSIFLDTRKDNKGNVIFAIKKIYEAITAIVDAQFQDERVRNIIDDKSKQFDLILVEAMVRPTLVLSHIFKAPLIQISSFGGVIDTYENMGASIHPFLYPSITRQRLHNLSLLEKINELYSYYQINRIYKNNEVNENKVLRKNFEDQVPTIAELKNNVDMLFININPIFEGIRPVPPSVIYMGGLHQKPNKDLPAELQSYLDSSKTGVIYISFGSNVDPTLLPADRIEVLVKTLSQMPHDVLWKWNGDILPGRTDNIRIAKWLPQQDLLRHPKIKLFITQAGLQSTDEAISGGVPMIAFPMFADQPYNAEKYEFFKI…
SlittUGT33F59		MSHFLIALIASCVLILNQSEAARILGVFPIASISHQVVFRPITQELVRRGHEVTVITPDPAFPKGETPQNLTEIDVHDISYDVWNEKFMSISKGKKSDLYQHIQKYLESIVYMFDAQLQDKNVRNLIEDKSKQFDLILLESSARLGLIFSHIYKAPVIMISSYGASFDNFDLVGAPRHPFLYPICIRQRLHNLSLWEKITELYLHFRSEEMAASNYAKENAILRKHFGSNIPKIEELNGNVHMLFLNINPVFEGIRPVPPTVVYMGGLHQKPVKELPKDLKNYLDSSKNGVIYLSFGTNVDPMQLPSDFIQTLINALSKLPYDVLWKWNGDELPGRTENIRISKWLPQSDLLRHPKIKLFITQGGLQSTDEAIIAGVPLIGIPMLGDQWFNVEKYIYHK…
SlittUGT33F60		MTARDTMSALHLIACSILIISASEAAKILAVFPVPSISHQVVFRPITQELAKRGHEVTVITPNPVFTKGETLPNLTEIDVQDISYKIWQEHFMKEASKGNKDDLHSAMDIILRTFILVVEAQLKTDSVKKIINDKETKYDLLMIEACVPPALVYSYIFKNVPVILVSSLGAAPGNYEVIGAAVHPFLYPSVLRQKLHNLSLWEKVTELYSHLKTVQMYSRNEAKGNEMLRKHFGNKIPRISELANNVDMLFLNVHPVFEGIRPVPPSVVYMGGLHQKPPKELPADFKSYLDSSKNGVIYISFGTNVAPSMLPPERIQILVKVFSQLPYDVLWKWDKDELPGRSKNIRISKWLPQSDLLRHPKVKLFVTQGGLQSTDEAITAGVPLIGVPMLADQWFNVE…
SlittUGT33J2		MVGFRKILLCVALQVIFTDAARILAVFPVPSFSHQITFRPITMELIKRGHEVVVMTPDPMFKKGETPANLTEIDVHDISYQAWQVFMEAAKGKKEDLITQMRVGSEMLVDLVDLQFQTKEVKEIIKGKQHFDLLLVEACVRPALAFSHVYKVPLIQISSFGAMFDNYAVIGAPIHPFLYPNTMNQRIYNLTIYEKLYELYNNYMMDQLTVDMTVEENKMLKKHFGPDVPEITELQNRVEMLFLNVNPIWEGIRPVPPSVIHLGGLPQKPHKELPQDLKTYLDSSKNGVIYISFGTNVKPSLLPPEKIQTLVKAFSKMPYDVLWKWDKDELPGRTANIRISKWLPQSDLLKHPKIKLFVTQGGLQSTDEAITAGVPLVGVPMLGDQWYNVEKYVHHGIGV…
SlittUGT33J21		MVGFRQILLCIALQVIFADAARILAMFPVPSFSHQIAFRPITMELIKRGHEVVVMTPDPMFKKGETPANLTEIDVHDISYQAWQVFMEAAKGKKEDLITQMRVGSEMLIELVDLQFQTKEMKEIIKGKQHFDLLLVEACARPALAFSHVYKVPLIQISSFGATLDNYPVIGVPLHPFLYHNTLSQRIYNLTMYEKLYELYNNYMMDQLTNAITVEENKMLKKHFGPDIPEIKELQNRVDMLFLNINPIWEGIRPVPPSVIHLGGLPQKPHKELPQDLKTYLDSSKNGVIYISFGTNVKPSLLPPEKIQTLVKAFSKMPYDVLWKWDKDELPGRTANIRISKWLPQSDLLKHPKIKLFVTQGGLQSTDEAIRAGVPLVGVPMLGDQWYNVEKYVHHGIGV…
SlittUGT33J22		MVGFRQIVLCIALQVIFADAARILAVFPVPSFSHQITFRPITMELIKRGHEVVVMTPDPMFKRGETPANLTEIDVHDISYQAWQVFMEAAKGKKEDLITQMRVASEMLVDLVDLQFQSEEVKEIIKGKQHFDLLLVEACVRPALAFSHVYKVPLIQISSFGAIFDNYAVIGAPLHPFLYPNSMNQRIYNLTIYEKLYELYNNYMIDQMSSGMAVEEYKMLKKHFGPDVPEITELQNRVEMLFLNVNPIWEGIRPVPPSVIHLGGLPQKPHKELPQDLKTYLDSSKNGVIYISFGTNVKPSLLPPEKIQTLVKAFSKMPYDVLWKWDKDELPGRTANIRISKWLPQSDLLKHPKIKVFVTQGGLQSTDEAISAGVPLVGVPMLGDQWYNVEKYVHHGIGV…
SlittUGT33S6	Correctly translated protein by comparing to SlituUGT33S4	MLLFYIISVVISVNEAAKILAVFPTPSISHQIVFRPLTQELAKRGHDVTIITPDPAFPKGETPANITEIDVHDISYKLWTDRLLKLLGNGEENDLKSQIEKYYATILEIVLQQVQNNEVQKVINDKTKKFDLLFLEACVRPALLYSHIYEAPVIQISSFGAMPGNLEAVGAPDHPILYPNVFRQKNNNITMRRKFVEIFKYYAFNMIHKGFEETETAAIRKVIGSDMPEVGELFKNVHMLFLNVHPVFEGIRPVPPNVVYMGGLHQNPVKDLPKDLKSYLDNSKNGVIYVSFGTNVLSDQLPNKVEDMIKVLSRLPYDVLFKWDHDELPGRPKNIKVSKWLPQSDLLRHPNIKLFIMQGGLQSTDEAITAGVPLIGLPMLGDQWFNVERYEYHGIGIRI…
SlittUGT33T2		MSVLWCIVSAYILVVSPIQAARILFYIPTPSISHQVVFRPLAQTLASRGHDVTIITADPAFPKGKSPANLTEIDVHDMSYEMWQEEIMKETRGETGDLKAQLAPVMRTLYMVFDKQLQDEQIQTLINDKNKQFDLVILEGVLPPLLVFSHLYKAPAILMSSFGGVYGHYESVGAPTHPLLYPLNIRQKLGNLTLWDKLRELFVYYAVENLWYSFYDLGDSILKKHFGPDVPNVWELMDNIDMLFLNIHPMFEGIRPVPPNAIYLHGLHQKPTKDLPQDLKSYLDSSKHGVIYVSFGTNVDPALLPPEKIQILVRVFSQLPYDVLWKWSKDELPGRSPNIKIAKWFPQPDLLKHPDVKLFITQGGLQSTDEAITAGVPLIGMPMLGDQYFNVERYVCHGF…
SlittUGT33T20		MSVLWCIVSAYILVISPIQAARILFYIPTPSISHQVVYRPLAQTLANRGHDVTVITTDPAFPKGKTPANLTEIDLHDISYGIWQAEFMKGERGGARDLLAQVKEIMGGMYKVFDRQLEDEKIQTLINDKSQKFDLLMLEGFLPPALVFSHIYKAPVIQISSFGAIFGTYESVGAPTHPLLYPLNSRQKLTNLTLWDKFTEVFTHYVAENLWHNFCAVSNNILKKHFGPEVPTIEELTNNIDMIFLNVHPMFEGIRPVPPNVVYLHGLHQKPTKDLPQDLKSYLDSSKYGVIYVSFGTNVDPALLPPEKIQILVRVFSQLPYDVLWKWSKDELPGRSPNIKIAKWFPQPDLLKHPNVKLFITQGGLQSTDEAITAGVPLIGMPMLGDQYFNVERYVYHGF…
SlittUGT33T7		MSVLWFIVSVCILVVSPIQAARILFYIPTPSISHQVVYRPLAQTLASRGHDVTVITTDPAFPKGKTPKNLTEIDLHDISYGIWQAEFMKGERGGARDLLAQVKEIMEGLQKVLDSQLGDEKIQTLINDKSQKFDLLMLEAFLPPALVFSHIYKAPVIQISSFGAMFGTYESVGAPTHPLLYPLNVRQKLNDLTLWDKFTEVFTHYAVENLWHNFCAVSNNIVKKHFGPEVPTVEELRNNIDMVFLNIHPMFDGIRPVPPNVVYLHGLHQKPAKDLPQDLKSYLDSSKHGVIYVSFGTNVDPALLPPEKIQILVRVFSQLPYDVLWKWSKDELPGRSPNIKIAKWFPQPDLLKHPNVKLFITQGGLQSTDEAITAGVPLVGMPMLGDQYFNVERYVYHGF…
SlittUGT33V16		MSLVNLLVVVACFAFSIPSNDGARILGFFPFPSISHQVVFRPLMHELARRGHDVTVITPDPAFPKGGTPANFTEIDVHDASYRLWHEQFVATPKGQKGNLVKDFNIIYKLTVKIIDTQLKDVEVQRLLNDKNQTFDLIIVEAMMRPAVVLSHIYKAPVILMSSFGTFSDNYAVMGAPIHPFLYPFTVSRRLHSTSLWEKIGHLYDYIMIEMIHRNNYIEENRMLRSHFGPDLPSIEEMNNNVAMMFLNLYPVFEGNHPVPPSVIHMGGIHQIPDKPLPQDLKSYLDSSKNGVIYVSFGTNVDPALFPPEKIATFVRTFSRLPYDVLWKWNKDELPGRTDNIKISKWLPQSDLLKHPKIKAFITQGGLQSTDEAITAGVPLIGVPMYGDQWYDVVKYEKL…
SlittUGT33V17		MALPLFIVTCFTLVFVPNEAARILGVFPVPSISHQVVFRSITQELARRGHELVIITPDPAFPKGKTPANLTEIDVHDVAYKMWRDDIQDIAIGEIHGILSEYAIIMKLMPKVLDVELKEEQVQKLLNDKSQKFDLILAEACVRSAVVFSHIYKAPVILISSFGPFLDNYNVMGAPSHPLLYANNMSRRFNNLTMWDKIVKLYYRYNIEVMLNKNYAYENNMLRSHFGPDLPPIEEMYNNVAMFFLNLHPIFEGNYPVPPSVVHIGGIHQVPEKELPKDLQNYLDSSKNGVIYVSFGTNVEPSTLPAQKLKVLVDVLSRVPYDVLIKWNKDVLAGIGSNIKLSKWLPQTDLLRHPKVKLFITQGGLQSTDEAISAGVPLIGLPMWGDQWYNVERYERLRI…
SlituUGT33AN3		MILTIFISISLLVQIESSRILAVFPTPLISHQSVHRSIIHELLHRGHDIVLITPLPEYPQGDSPENLTEIDVSNVTNEVWEKRYIQTISTKDSFINEDFKNILRIATEVVEKQFESKEIKSFINNNETFDLLLLETWIRPTLFWSYIYDVPVISVSSLGSIFNDYADIGGPTHPLLYPTSLQRDVWNENLWQKISELNHYWKLNSMLNELEIEEDALAKKLFGDVPPLKEQKKKVELLVFNVHPAWQGARPVPKNVVHLGATHLLDRNKSMHMSPQLEEILDLSTAGVVFVSQGTNVRPSMIPEHLKTKLIRVFSKLPCSVIWKWDEDIKDLPYNIRLGKWFPQAALLNHPNIKLFISQCGQQSIDEAIAAAVPVLGLPQSGDQWRNAELLVHHQVGAT…
SlituUGT33AT1		MFQLSNLFAFSAFLEFAVESARILAVLPVPSISHQIVYRPLTQELASRGHEVTVITPDPAFPKGKTPPNLTEIDVHDSYKIWIATLNKIPKNKERNVLEEVKLFLELGYEVSDAELSHEDVKALIKSKKEDYFDLLIIEASETIFLGFSYIFKAPVILISSLSLSYDEIDMIGAAIHPILYTSINRIKNSHDLTPWDKMKEFYNYYKYLKMYERYEIRKHAMLKKHFGPEVPPISVLKNNIDMFFVNVNPIFEGVRPVPPSVVYIGGLHHKPNKELPVDLKAYLDTSKNGVIYISFGTNVDPTLLPGDRIEVLVKTLSQLPYDVLWKWNGDVLPGRTDNIRIAKWLPQQDLLGHPKMKLFITQGGLQSTDEAIIAGVPLIGIPMFGDQIFNVERYVYHR…
SlituUGT33B25		MSTAVTLFLLSVSIAYNDAARILAMFPVPSISHQVVFRPYTQELARRGHQVTVITPDPAFPKGEVPANLTEIDVHDFSYEMWKSFYKVTSTGDNDLILQMTLAFSIIVDIVEMQLKLDVVQKILKEEKFDLLLLEACAKPALVLSHVYKVPVIQVSSFGPMNFNVETIGSAWHPLLYPGILTKRSLNLSKWEKLEELWNFYRIEKILKGVENSENEMAERLFGPDVPSMSELKNNVDMLFLNAHPIWDGNRPVPPSVIYMGGLHQKPQKELPADLKRYLDSSKNGVVYISFGTNVQPSLLPQDRVQMMAKVFSQLPYDVLWKWDKDELPGRSKNIKISKWLPQSDLLRHPKIKLFITQGGLQSTDEAITAGVPLIGFPMLGDQWYNVEKYVHHGIGLQL…
SlituUGT33B28		MTSTVLLVLLTLTLSLTSNDAAKILGFFPLPSISHQVLFRHLTQELAKRGHEVTVITTDVAFPNGDGPANLTEIDVHDFSYEQWRNLYKLTSTGEKDLIGQIHGAYHMLVKIVEMQLKVDKVQKMLKEEKFDLLLLEACVRPALLLSHVVKAPVIQVSSLGTIDYNVATIGSAWHPFLYPDSLSQRSYNLSIWEKIRELYTYYQLNRVMQEVEDAENVMAKKLFGPNVPTISELKNNVDLMLLNTYPLWDNNRPVPPSVVYMGGLHQNPQKELPKDLKEYLDSSKNGVVYISFGTNVQPSLLPQDRVQMMAKVFSQLPYDVLWKWDKDELPGRSKNIKISKWLPQSDLLRHPNIKVFITQGGLQSADEAITAGVPLIGVPMLGDQWYNVEKYVHHGIGL…
SlituUGT33B30	Partial exon 1 was lost	MTCDPCFDCIHNHRNEYQVVSSVCLRTNHWHAQNNNARVKIALVLSQVVDAPVIQVSSFGPMNFNVETMGSAMHLFLYPNHMRQRLYNMTTWEKLLELYNIFRIEKAIEEVEEAENVMGKRLFGPNTKTISELKDNVQMLFLNIHPLWEGNRPVPPSVIYMGGLHQKPVKELPTDLKTYLDSSKNGVIYISFGTNVQPSLLPQDKIKIIAKVFSQLPYDVLWKWDKDELPGRSKNIRISKWLPQSDLLRHPKIKLFVTQGGLQSTDEAITAGVPLLGVPFIGDQWYNTEKYEHHGIGIKVDFSTLTEDIFKKAINTVLSNKSYRQNMERLRSVMYDQPQSPLERAVWWTEHVLRHGGARHLRGPAANMSWADYLERELVFTLLGIVISIVLALSFLLYK…
SlituUGT33F34		MKIFIYLILCLSIFASHDEAARILAVFPNPSISHQVVFRPLTQELARRGHEVTVITTDPVFPEGKAPANLTEIDVHDISYDIWKKIFLASTKGNKDDVFMAMSAIVNALTAVVDVQLKDERVQNLIRDKSKQFDLLFLEACVRPALVFSHIYKIPVIQVSSFMATFDNYANIGAPIHPFLYPALTRQRLQNLTMIEKIKEFYNDFMLNRLYANNMEKENEMLRSHFKDIPPISELNNNVDMLFLNVNPMFEGIRPVPPSVVYLGGLHQVPHKPLPKDLQTYMDSSKNGVIYVSFGTNVDPTKLPADRIEVLVKTLSQLPYDVLWKWNGDVLPGRTDNIRIAKWLPQPDLLIHPKLKLFITQAGLQSTDEAITAGVPLVAIPMFGDQSFNAERYENFKIG…
SlituUGT33F35		MRNFIYIILCLSTLASHDEAAKILAVFPIPSISHQVVFRPLTHELAKRGHEVTVITTDPAFPKGETPANLTEIDVHDISYDLWNKIFMASTKGNKDDVVMVMSAIMDALVAIVDAQLKDDKVQNLIRDKSKHFDLLLLEACVRPALVYSHIYKAPVIQISSLGAALDNYANVGASIHPFLYPAVTRQRLHNLTLIEKIKELYYDFMINKVYSNIMVKENEMLSTHFRDVPPVTELNNNVHMLFLNVHPIFEGIRPVPPSVVYMGGLHQKPNKPLPEELKSYLDSSKNGVIYISFGTNVDPTQLPADRIEVLVKTLSQMPYDVLWKWNGDVLPGRTDNIRIAKWLPQQDLLHHPKLKLFITQAGLQSTDEAISAGVPLIAIPMFGDQWYNSEKYEYFKIG…
SlituUGT33F38		MLFLVYLISFCSLVLDHSESARILAVFPVPSISHQVVFRPLTEELARRGHEVTVITTDPAFPKGGTPANLTEIDVHDISYDLWKSVFIEPATGKMDDVVLTLKLIYDAIAAIADAQFQDKEVKKIIRDKNKKFDLLLSEAIVRPALVFSHIYKIPVIQISSFGGALDNYENIGASIHPILYPAITRQRLHNLTLLEKITEVYDDYQIRRVYRNLEEIENKILRKNFGEDVPPVSELNNNVDMLFLNINPIFEGIRPVPPSVVYMGGLHQKPNKELPAELKSYLDSSKNGVIYVSFGTNVDPTQFPADRIAVLVNTLSQLPYDILWKWNGDVLPGRTDNIRIEKWLPQSDLLKHPKVKLFINQAGLQSTDEAISAGVPLIAFPVFGDQSYNAERYEFLKI…
SlituUGT33F41		MSHFLIALIASCVLILNQSEAARILGVFPVASISHQVVFRPITQELVRRGHTVTVITPDPAFPKGETPQNLTEIDVHDISYDVWNEKFMSISKGKKSDLYQHIERYLESIVYMFDAQLQDKNVRNLIEDKSKQFDLILLESSARLGLIFSHIYKAPVIMISSYGGSFDNYDVVGAPRHPFLYPICVRQRLHNLSLWEKITELYLHLRSEEMAASNYAKENAILRKHFGSNIPKIEELNNNVHMLFLNINPVFEGIRPVPPTVVFMGGLHQKPVKELPKDLKNYLDSSKNGVIYLSFGTNVDPTQLPSDFIQTLINALSKLPYDVLWKWNGDELPGRTENIRISKWLPQSDLLRHPKIKLFITQGGLQSTDEAIIAGVPLIGIPMLGDQWFNVEKYIYHK…
SlituUGT33F42		MLSFVYVITFSAFLVNQSETARILAMFPVASISHQVVFRPLTQELVRRGHEVTVITPDPAFPKAEAPANLTEIDVHDISYELWNSIFLDTRKDNKGDVIFAIKKIYEAITAIVDAQFQDERVRNIIDDKSKQFDLILVEAMVRPTLVLSNIFKAPLIQISSFGGVIDTYENMGASIHPFLYPSITRQRLHNLTLLEKIKELYSYYQINRIYKNNEVNENKVLRKNFGDQVPTIAELKNNVDMLFININPIFEGIRPVPPSVIYMGGLHQKPNKDLPAELQSYLDSSKTGVIYISFGSNVDPTLLPADRIEVLVKTLSQMPYDVLWKWNGDVLPGRTDNIRIAKWLPQQDLLRHPKIKLFITQAGLQSTDEAISGGVPMIAFPMFADQPYNAEKYEFFKI…
SlituUGT33F43		MSALHLIACSILIISASEAAKILAVFPVPSISHQVVFRPITQELAKRGHEVTVITPNPVFTKGETLPNLTEIDVQDISYKIWQEHFMKEASKGNKDDMHSAMDIILRTFILVVEAQLKTDSVKKIINDKETKYDLLMIEACVPPALAYSYIFKNVPVILVSSLGAAPGNYEVIGAADHPFLYPSVLRQRLHNLSLWEKVTELYSHLKTVQMYSRNEAKANEMLRKHFGDKIPSISELANNVDMLFLNVHPVFEGIRPVPPSVVYMGGLHQKPPKELPADYQSYLDSSKNGVIYISFGTNVAPSMLPPERIRILVKVFSQLPYDVLWKWDKDELPGRSKNIRISKWLPQSDLLRHPKVKLFVTQGGLQSTDEAITAGVPLIGVPMLGDQWFNVEKYVYLK…
SlituUGT33J16		MVGFRKILLCIALQVIFADAARILAVFPVPSFSHQITFRPITMELIKRGHEVVVMTPDPMFKKGETPANLTEIDVHDISYQASQVFMEAAKGKKEDLITQMKVASEMLIDVVDLQYQTKEMKDIIKGKQHFDLLLVEACIRPALAFSHVYKVPLIQISSFGAIFDNYAVIGAPLHPFLYPNTINQRIYNLTIYEKLYELYNNYMMDQLTNDITVEEDKMLKKHFGPDVPEIKELQNRVEMLFLNINPIWEGIRPVPPSVIHLGGLPQKPHKELPQDLKSYLDSSKNGVIYISFGTNVKPSLLPPEKIQMLVKAFSKMPYDVLWKWDKDELPGRTANIRISKWLPQSDLLKHPKIKLFVTQGGLQSTDEAITAGVPLVGVPMLGDQWYNVEKYVHHGIGV…
SlituUGT33J17		MVGLRQIVLCITLQVIFADAARILAVFPVPSFSHQITFRPITMELIKRGHEVVVMTPDPMFKKGEAPANLTEIDVHDISYQAWQVFMEAAKGKKEDLITQMKVASEMLIDIVDLQYQNKEMKEIIKGKQHFDLLLVEACIRPALAFSHVYKVPLIQISSFGAIFDNYAVIGAPLHPFLYPSSMNQRIYNLTIYEKLYELYNNYMIDQMSNGMAVEEYKMLKKHFGPDVPEIKELQNRVEMMFLNVNPIWEGIRPVPPSVIHLGGLPQKPHKELPQDLKSYLDSSKNGVIYISFGTNVKPSLLPPEKIQTLVKAFSKMPYDVLWKWDKDELPGRTANIRISKWLPQSDLLKHPKIKLFVTQGGLQSTDEAITAGVPLVGVPMLGDQWYNVEKYVHHGIGV…
SlituUGT33J18		MVGFRQILLCITIQVIFTDAARILAVFPVPSVSHQITFRPITMELIKRGHEVVVMTPDPMFKKGETPANLTEIDVHDISYQAWQAFMEAAKGKKEDLFTQIRVASEMMIDVVDLQYQTKEVKEIIKGKQHFDLLLVEACVRPALAFSHVYKVPLIQISSFGAIFDNYAVIGAPLHPFLYPNTINQRIYNLTIFEKLYELYNNYMMDQLTYDMTVKENKMLKKHFGSDVPEIKELQNRVDMMFLNVNPIWEGIRPVPPSVIHLGGLPQKPHKELPQDLKTYLDSSKNGVIYISFGTNVKPSLLPPEKIQTLVKAFSKMPYDVLWKWDKDELPGRTANIRISKWLPQSDLLKHPKIKLFITQGGLQSTDEAITAGVPLVGVPMLGDQWYNVEKYVHHGIGV…
SlituUGT33S4		MLLFYIISVLISVNEAAKILAVFPTPSISHQIVFRPLTQELAKRGHDVTIITPDPAFPKGATPANITEIDVHDISYKLWTDRLLKSVGKGEQNDLKSQIEKYYATILEIVLQQVQNNEVQKVINDKHKKFDLLFLEACVRPALLYSHIYKAPVIQISSFGAMPGNLEAVGAPDHPILYPNVFRQKINNITMREKFVEIFKFYAFNMIHKGFEETETAAIRKVIGSNMPEVGELFKNVHMLFLNVHPVFEGIRPVPPNVIYMGGLHQNPVKELPKDLKSYLDNSKNGVIYVSFGTNVITDQLPNKVEDMIKVLSRLPYDVLFKWDHDELPGRPKNIRISKWLPQSDLLRHPNIKLFIMQGGLQSTDEAITAGVPLIGLPMLGDQWFNVERYEYHGIGIRI…
SlituUGT33T11	Correctly translated protein by comparing to SlituUGT33T12	MSVLWFIFSAYIVVSPIEAARILFYIPTPSISHQVVYRPLAQTLASRGHDVTVITTDPTFPKGKTPANLTEIDLHDISYGIWQAEFMKGERGGARDLLAQVKEIMEALDKVLDRQLEDEKIQTLINDKSQKFDLLMLEGVLPPLLVLSHIYKAPVIQISTFGALQGTYDSVGAPTHPLLYPINTRHKLRDLTLWDKLTEALTYYAAENLWYNFYYDLNNNILKKHFGPKVPTVEELTNNIDMIFLNIHPMFEGIRPVPPNVIYLHGLHQKPAKDLPQDLKSYLDSSKHGVIYVSFGTNVDPALLPPEKIQILVRVFSQLPYDVLWKWSKDELPGRSPNIKIAKWFPQPDLLKHPNVKLFITQGGLQSTDEAITAGVPLIGMPMLGDQYFNVERYVYHGF…
SlituUGT33T12		MSVLWFIVCAYILVVSPTQAARILFYIPTPSISHQVVYRPLIQTLAKRGHDVTVITTDPAFPKGKTPANLTEIDLHDISYGIWQAEFMKGERGGARDLLAQVKEIMGGMYKVFDRQLEDEKIQTLINDKSQKFDLLMLEGFLPPALVFSHIYKAPVIQISSFGAIFGTYESVGASTHPLLYPQNSRQKLTNLTLWDKFTEVFTHYVAENLWHNFCDVSNNILKKHFGPEVPTVEELTNNIDMIFLNIHPMFEGIRPVPPNVIYLHGLHQKPAKDLPQQDLKSYLDSSKHGVIYVSFGTNVDPALLPPEKIQILVRVFSQLPYDVLWKWSKDELPGRSPNIKIAKWFPQPDLLKHPNVKLFITQGGLQSTDEAITAGVPLIGMPMLGDQYFNVERYVYHG…
SlituUGT33T13		MSVLWCIVSAYIIVVSPIQASRILFYIPTPSISHQVVFRPLAQTLASRGHDVTVITADPAFPKGKSPANLTEIDVHDMSYEIWQEGIMKETRGDTGDLKAQLAPVMRTLYTVFDKQLQEEKIQNLINDKNKQFDLVILEGVLPPLLVFSHIYKAPAILMSSFGGLYGHYESVGAPTHPLLYPLNIRQKLGDLTLWDKLRELFVYYAVENLWYSFYDLGNSILKKHFGPDVPNVWELMDNIDMLFLNIHPMFEGIRPVPPNVIYLHGLHQKPKKDLPQDLKSYLDSSKHGVIYVSFGTNVDPALLPPEKIQILVRVFSQLPYDVLWKWSKDELPGRSPNIKIAKWFPQPDLLKHPNVKLFITQGGLQSTDEAITAGVPLIGMPMLGDQYFNVERYVYHGF…
SlituUGT33V18		MALPLFIVTCFTLAFVPNEAARILGVFPVPSISHQVVFRSITQELARRGHELVIITPDPAFPKGKTPANLTEIDVHDVAYKMWRDDIQDIAIGEIHGILSEYAIIMKLMAKVLDVELKEEQVQKLLNDKSQKFDLILAEACVRSAVVFSHIYKAPVILISSFGPFLDNYNVMGAPSHPLLYANNMSRRFNNLTMWDKIVKLYYRYNIEVMLNKNYAYENNMLRSHFGPDLPPIEEMYNNVAMFFLNLHPIFEGNYPVPPSVVHIGGIHQGPEKELPKDLQNYLDSSKNGVIYVSFGTNVEPSTLPAQKLKVLVDVLSRVPYDVLIKWNKDVLPGIGSNIKLSKWLPQTDLLRHPKVKLFITQGGLQSTDEAILAGVPLIGLPMWGDQWYNVERYERLRI…
SlituUGT33V9		MSLVNLLAVVACFALSVPSNDGARILGFFPFPSISHQVVFRPLMHELARRGHDVTVITPDPAFPKGGTPANFTEIDVHDASYRLWHEQFVATPKGQKGNLVKDFNIIYKLTVKIIDTQLKDAEVQRLLNDKNQTFDLVIVEAMMRPAVVLSHIYKAPVILMSSFGTFSDNYAVMGAPIHPFLYPFTVSRRLHSTSLWDKIGHLYDYIMIEMIHRNNYIEENRMLRSHFGPDLPLIEEINNNVAMMFLNLYPVFEGNHPVPPSVIHMGGIHQIPDKPLPQELKSYLDSSKNGVIYVSFGTNVDPALFPPEKIATFVRTFSRLPYDVLWKWNKDELPGKTDNIKISKWLPQSDLLKHPKIKAFITQGGLQSTDEAITAGVPLIGVPMYGDQWYDVVKYEKL…
SpUGT33AN3		MFLTIFISISLLVQIESSRILAVFPTPLISHQSVHRSIIHELLHRGHDIVLITPLPEYPQGDSPENLTEIDVSNVTNEVWEKRYIQTISTKDSFINEDFKNILRIATEVVEKQFESKEIKSFINNNETFDLLLLETWIRPTLFWSYIYDVPVISVSSLGSIFNDYADIGGPTHPLLYPTSLQRDVWNENLWQKISELNHYWKLNSMLNELEIEEDALAKKLFGDVPPLKEQKKKVELLVLNVHPAWQGARPVPKNVVHLGATHLLDRNKSMHMSPQLEEILDLSTAGVVYVSQGTNVRPSMIPEHLKSKLIRVFSKLPCSVIWKWDEDIKDLPYNIRLGKWFPQAALLNHPNINLFISHCGQQSIDEAIAAAVPVLGLPQSRDQWRNAELLVHHQVGAT…
SpUGT33AT1		MFQLSNLFVFSALLEFAVESARILAVLPVPSISHQIVYRPLTQELARRGHEVTVITPDPAFHKGKTPPNLTEIDVHDSYKIWIATLNKIPKNKERNVLEEIKIFLDLGYEVSDAELSHKDVKALIKSKKEDYFDLLIIEASETIFLGYSYIFKAPVILISSLSLSYDEIDMIGAAIHPILYISINRIKNSYDLTPWDKMKEFYNYYKYLKMHEKYEIRKHAMLKKHFGPEVPPISVLKNNIDMFFVNVNPIFEGVRPVPPSVVYIGGLHHKPNKELPIELESYLDTSKNGVIYISFGTNVDPTLLPGDRIEILVKTLSQMPYDVLWKWNGDVLPGRTDNIRIAKWVPQQDLLGHPKMKLFITQGGLQSTDEAIIAGVPLIGIPMFGDQIFNVERYVYHR…
SpUGT33B25		MSTAVTLFLLSVSIAYNDAARILAMFPVPSISHQVVFRPYTQELARRGHQVTVITPDPAFPKGEVPANLTEIDVHDFSYEMWKSFYKVTSTGDNDLILQMTLAFSIIVDIVEMQLKLDVVQKILKEEKFDLLLLEACVKPALVLSHVYKVPVIQVSSFGPMNFNVETIGSAWHPLLYPGILTKRSLNLSKWEKLEELWNFYRIEKILKVVENSENEMAKRLFGPDVPSIGELKNNVDMLFLNAHPIWDGNRPVPPSVIYMGGLHQKPQKELPADLKKYLDSSKNGVVYMSFGTNVQPSLLPQDRVQMMAKVFSQLPYDVLWKWDKDELPGRSKNIKISKWLPQSDLLRHPKIKLFITQGGLQSTDEAITAGVPLIGFPMLGDQWYNVEKYVHHGIGLQL…
SpUGT33B28		MTSTVLLVLLTLTLSLTSNDAAKILGFFPLPSISHQVLFRHLTQELAKRGHEVTVITTDVAFPNGDGPANLTEIDVHHFSYEQWRNLYKLTSTGEKDLIGQIHGAYHILVKIVEMQLKVDKVQKMLKEEKFDLLLLEACVRPALLLSHVVKAPVIQVSSLGTIDYNVVTIGSAWHPFLYPDSLSQRSYNLSTWEKIRELYTYYQLNRVMQEVEDAENVMAKKLFGPNVPTISELKNNVDLMLLNTYPLWDNNRPVPPSVVYMGGLHQNPQKELPKDLKEYLDSSKNGVVYISFGTNVQPSLLPQDRIQMMAKVFSQLPYDVLWKWDKDELPGRSKNIKISKWLPQSDLLRHPKIKVFITQGGLQSADEAITAGVPLIGVPMLSDQWYNVEKYVHHGIGL…
SpUGT33B30	Correctly translated protein by comparing to SlituUGT33B30 and SfUGT33B29	MFSTNLLFLLILPIANNDAATILAFFPAPSISHQVVFRPLTQELAKRGHEVIVITADPAFPRGETPKNLKEIDIHDLSYGIWNPLYEKTSTGEPDLVSQMSLLYNVMVDLVEKQLRVDEVQKILKGNKKFDLRMTEACIRPALILSQVVDAPVIQVSSFGPINFNVDTMGSKMHLFLYPNHMRKRLYNMTIWEKLLELYNIYRIEKAIEEVEEAENVMWYFIITFCGISTKTISELKDNVQMLFLNIHPLWEGNRPVPPSVIYMGGLHQKPVKELPTDLKTYLDSSKNGVIYISFGTNVQPSLLPQDKIKIIAKVFSQLPYDVLWKWDKDKLPGRSKNIRISKWLPQSDLLRHPKIKLFVTQGGLQSTDEAITAGVPLLGVKLIGDQWYNTEKYEQHGI…
SpUGT33F34	Correctly translated protein by comparing to SlituUGT33F34	MKIFIYLILCLSIVSSHDEAARILAVFPNPSISHQVVFRPLTQELAKRGHEVTVITTDPVFPEGKAPANLTEIDVHDISYDIWKKIFLASTKGNKDDVFMAMSAIVNALTAVVDVQLKDERVQNLIRDKSKQFDFLLLEACVRPALVFSHIYKIPVIQVSSFMTTFDNYANIGAPIHPFLYPALTRQRLQNLTMIEKITAFYNDFMLNRLYANNMEKENEMLRSHFKDIPPISELNNNVDMLFLNVNPMFEGVRPVPPSVVYLGGLHQVPHKPLPKDLQTYMDSSKNGVIYVSFGTNVDPTKLPADRIEVLVKTLSQLPYDVLWKWNGDVLPGRTDNIRIAKWLPQPDLLIHPKLKLLITQAGLQSTDEAITAGVPLVAIPMFGDQSFNAERYENFKIG…
SpUGT33F35		MRNFIYIILCLSTLVSYDEAAKILAVFPIPSISHQVVFRPLTHELAKKGHEVTVITTDPAFPIGTAPANLTEIDVHDISYDLWNKIFMASTKGNKDDVVMVMSAIMDALVAIVDAQLKDDKVQNLIRDKSKHFDLLLLEACVRPALVYSHIYKAPVIQISSLGAALDNYANVGASIHPFLYPAVTRQRLHNLTLIEKIKEFYYDFMINKVYSNIMVKENEMLSTHFRDVPSVTELNNNVHMLFLNVHPIFEGIRPVPPSVVYMGGLHQKPNKPLPEELKSYLDSSKNGVIYISFGTNVDPTQLPADRIEVLVKTLSQMPYDVLWKWNGDVLPGRTDNIRIAKWLPQQDLLHHPKLKLFITQAGLQSTDEAISAGIPLIAIPMFGDQWYNSEKYEYFKIG…
SpUGT33F38	Correctly translated protein by comparing to SlituUGT33F38	MRIKSEHVLGKTNKLLFFVYLISFYSLVLDHSESARISAVFPVPSISHQVVFRPLTEELARRGHEVTVITTDPAFPKGGTPTNLTEIDVHDISYDLWKSVFLEPATGKMDYVVLTLKLIYDAIAAIADAQFQDKEVQKIIRDKNKKFDLLLTEAILRPALVFSHIYKIPVIQISSFGGALDNYENIGAPIHPILYPAITRQRLHNLTLLEKITEVYDDYQIRRVYRYLEEIENKILRNFGEDVPPVSGLNNNVDMLFLNINPIFEGIRLVPPSVVYMGGLHQKPNKELPAEIKSDLDSSKNGVIYVSFGANVDPTQFPADRIAVLVNTLSQLPYDIVWKWNADVLPGRTDNIRIEKWLPQSDLLKHPKVKLFINQAGLQTDEAISAGVPLIAFPVFGDQ…
SpUGT33F41	Correctly translated protein by comparing to SlituUGT33F41	MSHFLIALIACCVLILNQSEAARMLGVFPVASISHQAVFRPVTQELVRRGHEVTVITPDPAFPKGETPQNLTEIDAHDISYDVWNEKFMSISKGKKSHLYQHIEKYLESIVCMFDAQLQDKNVRNLIEDKSKQFDLILLESSARLGLIFSHIYKAPVIMISSYGASFDNYDVVGAPRHPFLYPICVRQRLHNLSLWEKITELYLHLRSEEMAASNYAKENAILRKHFGSNIPKIEELNNNVHMLFLNINPVFEGIRPVPPTVVFMGGLHQKPVKELPKDLKNYLDSSKNGVIYLSFGTNVDPTQLPSDFIQTLINTLSKLPYDVLWKWNGDELPGRTENIRISKWLPQSDLLSLQSTDEAIIAGVPLIGIPMLGDQWFNVEKYIYHKIGLGLDMETVTE…
SpUGT33F42	Partial exon 2, exon 3 and exon 4 were lost	MLSSVYVITFCAFLVNQSETAQILAMFPVASISHQVVFRPLTQELARRGHEVTVITPDPAFPKAEAPANLTEIDVHDISYELWNSLFLDTRKDNKGDVIFAIKKIYEAITAIVDVQFQDERVRNIIDDKSKEFDLILVEAMVRPTLVLSNIFKAPLIQISSFGGVIDTYENMGASIHPFLYPSITRQRLHNLTLLEKIKELYSYYQINRIYKNNEVNENKVLRKNFGDQVPTIAELKNNVDMLFININPIFEGIRPVLPSVIYMGGLHQKPNKDLPAELQSYLDSSKTGVIYISFGSNVDPTLLPA
SpUGT33F43		MSALHLIACSILIISASEAAKILAIFPVPSISHQVVFRPITQELAKRGHEVTVITPNPVFTKGETLPNLTEIDVQDISYKIWQEHFMKEASKGNKDDMHSAMDIILRTFILVVEAQLKTDSVKKNINDKETKYDLLMIEACVPPALAYSYIFKNVPVILVSSLGAAPGNYEVIGAADHPFLYPSVLRQRLHNLSLWEKVTELYSHLKTVRMYSRNEAKANEMLRKHFGDKIPSISELANNVDMLFLNVHPVFEGIRPVPPSVVYMGGLHQKPPKELPADYQSYLDSSKNGVIYISFGTNVAPSMLPPEGIQIVVKVFSQLPYDVLWKWDKDELPGRSKNIRISKWLPQSDLLRHPKVKLFVTQGGLQSTDEAITAGVPLIGVPMLADQWFNVEKYVYLK…
SpUGT33J16	Correctly translated protein by comparing to SlituUGT33J16	MVGFRKILLCIALQVIFADAARILAVFPVPSFSHQITFRPITMELIKRGHEVVVMTPDPMFKKGETPANLTEIDVHDISYQAWQVFMEAAKGKKEDLITQMRVGSEMLIDVVDLQYQTKEMKEIIKGKQHFDILLIEACVRPALAFSQVYKVPMIQISSFGATFDNYAVIGAPIHPFLYPGTLNQRIYNLTMYEKLYELYNNYMMDQLTNDMTVEEDKMLKKHFGPDVPEIKELQNRVEMLFLNINPIWEGIRPVPPSVIHLGGLPQKPHKELPQDLKTYLDSSKNGVIYISFGTNVKPSLLPPEKIQTLVNAFSKMPYDVLWKWDKDELPGRTANIRISKWLPQSDLLKHPKIKLFITQGGLQSTDEAITAGVPLVGVPMLGDQWYNVEKYVHHGIGV…
SpUGT33J17		MVGLRQIVLCITLQVIFADAARILAVFPVPSFSHQITFRPITMELIKRGHEVVVMTPDPMFKKGEAPANLTEIDVHDISYQAWQVFMEAAKGKKEDLITQMKVASEMLVDLVDLQFQSKEVKEIIKGKQHFDLLLVEACVRPALAFSHVYKVPLIQISSFGAIFDNYAVIGAPLHPFLYPNSMNQRIYNLTIYEKLYELYNNYMIDQMSNDMAVEEYKMLKKHFGPDVPEIKELQNRVEMMFLNVNPIWEGIRPVPPSVIHLGGLPQKPHKELPQDLKTYLDSSKNGVIYISFGTNVKPSLLPPEKIQTLVKAFSKMPYDVLWKWDKDELPGRTANIRISKWLPQSDLLKHPKIKLFVTQGGLQSTDEAITAGVPLVGVPMLGDQWYNVEKYVHHGIGV…
SpUGT33J18		MVGLRQILLCITIHVIFTDAARILAVFPVPSVSHQITFRPITMELIKRGHEVVVMTPDPMFKKGETPANLTEIDVHDISYQAWQAFMEAAKGKKEDLFTQIRVASEMMIDVVDLQYQTNEVKEIIKGKQHFDLLLVEACVRPALAFSHVYKVPLIQISSFGAIFDNYAVIGAPLHPFLYPNTINQRIYNLTIYEKLYELYNNYMMDQLTNDMTVKENKMLKKHFGSDVPEIKELQNRVEMMFLNVNPIWEGIRPVPPSVIHLGGLPQKPHKELPQDLKTYLDSSKNGVIYISFGTNVKPSLLPPEKIQTLVKAFSKMPYDVLWKWDKDELPGRTANIRISKWLPQSDLLKHPKIKLFVTQGGLQSTDEAITAGVPLVGVPMLGDQWYNVEKYVHHGIGV…
SpUGT33S4		MLLFYIISVVISVNEAAKILAVFPTPSISHQIVFRPLTQELAKRGHDVTIITPDPAFPKGATPANITEIDVHDISYKLWTDRLLKSVGKGEQNDLKSQIEKYYATILEIVLQQVQNNEVQKVINDKHKKFDLLFLEACVRPALLYSHIYKAPVIQISSFGAMPGNLEAVGAPDHPILYPNVFRQKINNITMREKFVEIFKYYAFNMIHKGFEETETAAIRKVIGSNMSEVGELFKNVHMLFLNVHPVFEGIRPVPPNVIYMGGLHQNPVKELPKDLKSYLDNSKNGVIYVSFGTNVITDQLPNKLEDMIKVLSRLPYDVLFKWDHDKLPGRPKNIRISKWLPQSDLLRHPNIKLFIMQGGLQSTDEAITAGVPLIGLPMLGDQWFNVERYEYHGIGIRI…
SpUGT33T13		MSVLWCIVSAYILVVSPIQASRILFYIPTPSISHQVVFRPLAQTLASRGHDVTVITADPAFPKGKSRANLTEIDVHDMSYEIWQEGIMKETRGDTGDLKAQLAPVMRTLYAVFDKQLQEEKIQNLINDKNKQFDLVILEGVLPPLLVFSHIYKAPAILMSSFGGLYGHYESVGAPTHPLLYPLNIRQKLGDLTLWDKLRELFLYYAVENLWYSFYDLGNSILKKHFGPDVPNVWELMDNVDMLFLNIHPMFEGIRPVPPNVIYLHGLHQKPTKDLPQDLKSYLDSSKHGVIYVSFGTNVDPALLPPEKIQILIRVFSQLPYDVLWKWSKDEMPGRSPNIKIAKWFPQPDLLKHPNVKLFITQGGLQSTDEAITAGVPLIGMPMLGDQYFNVERYVCQGF…
SpUGT33V18	Exon 1 and partial exon 2 were lost	VLIKWNKDVLPGIGSNIKLSKWLPQTDLLRHPKVKLFITQGGLQSTDEAISAGVPLIGLPMWGDQWYNVERYERLRIGLNLDIKTLTEEVFENAINDVTQNESYRRNIQKLNTLIRDQPQPPLERAIWWTEHVLRHGGASHLRGPAANMSWAEYLELELVLVIALVLLLALALSILAFYYFYNNVLRLYLIAGKVKRS
SpUGT33V9	Exon 1 and exon 4 were lost	ELRSYLDSSKNGVIYVSFGTNVDPALFPPEKIAIFVRTFSRLPYDVLWKWNKDELPGKTDNIKISKWLPQSDLLKHPNIKAFITQGGLQSTDEAITARVPLIGVPMYGDQWCDVVKYEKLKIGVKLELDTITDEDLENAIHKVINDD
SlittUGT33S6	The original nucleic acid sequence (indel at exon1 lead to premature termination of translation by comparing to SlituUGT33S4)	ATGTTGCTCTTCTACATAATCAGTGTTGTAATCAGCGTAAACGAAGCAGCGAAAATCCTAGCAGTGTTTCCAACACCGTCAATCAGTCATCAAATTGTCTTCAGACCCTTAACTCAAGAACTAGCTAAAAGAGGCCACGACGTCACAATCATAACTCCTGATCCTGCCTTCCCAAAAGGTGAAACACCAGCCAACATCACAGAAATCGATGTACACGACATATCATATAAACTATGGACCGAGACTACTAAAATTACTTGGTAATGGAGAAGAAAATGATCTAAAAAGCCAAATAGAAAAATATTACGCGACAATACTAGAAATAGTTCTACAACAGGTACAGAATAATGAAGTACAAAAAGTGATTAATGATAAAACTAAGAAGTTTGACCTTTTGTT…
SlituUGT33T11	The original nucleic acid sequence (Stop codon exists at exon 1)	ATGTCTGTGCTCTGGTTTATTTTTAGTGCCTATATTTAAGTAGTAAGTCCAATAGAAGCCGCGAGGATCCTCTTCTACATCCCTACGCCGTCCATCAGCCACCAAGTGGTGTACCGTCCTCTGGCCCAGACGCTAGCCAGCCGAGGTCATGATGTCACCGTCATCACCACAGACCCCACCTTTCCGAAAGGAAAAACACCAGCAAACTTGACAGAAATAGATCTACACGACATCTCTTACGGGATATGGCAAGCAGAATTTATGAAAGGAGAAAGAGGTGGTGCACGTGACTTACTAGCCCAAGTAAAAGAAATAATGGAAGCTTTAGACAAAGTTCTTGATAGACAACTGGAGGATGAAAAAATTCAGACTTTGATCAATGACAAAAGCCAAAAGTTC…
SpUGT33B30	The original nucleic acid sequence (Stop codons exist at exon 1 and indel exist at exon 3), stop codon at exon 1 was PCR verified by genome DNA	ATGTTCTCAACTAATCTGTTGTTTTTACTCATATTACCAATTGCAAATAATGACGCTGCAACAATATTGGCTTTTTTTCCTGCACCGTCTATAAGCCATCAAGTGGTATTCCGTCCTTTAACCCAAGAACTTGCGAAACGAGGTCATGAGGTCATCGTCATCACTGCAGACCCAGCGTTCCCAAGGGGAGAAACACCAAAGAATTTGAAAGAAATCGACATCCATGATTTATCCTACGGTATATGGAACCCTTTATACGAAAAGACTTCAACAGGAGAACCAGATTTGGTCTCTCAAATGAGTCTTTTGTACAATGTCATGGTGGACCTCGTCGAAAAACAATTGAGGGTGGATGAGGTGCAGAAAATTTTGAAAGGAAACAAGAAGTTTGATTTGCGA…
SpUGT33F34	The original nucleic acid sequence (7bp insertion at exon 1 lead to premature termination of translation), PCR verified by genome DNA	ATGAAGATATTTATCTATTTAATTCTGTGTCTTAGCATAGTTTCTAGTCATGATGAAGCAGCAAGAATTTTGGCAGTGTTTCCGAACCCTTCAATCAGCCATCAAGTGGTGTTCCGACCTTTAACACAGGAACTAGCTAAAAGAGGCCATGAAGTTACTGTCATCACAACGGATCCAGTCTTTCCTGAAGGCAAAGCGCCAGCGAATTTAACAGAAATCGATGTCCATGATATTTCTTACGATATATGGAAGAAAATATTCCTGGCTTCAACTAAAGGAAATAAAGATGATGTTTTTATGGCAATGAGTGCTATATGCTATAGTAAATGCATTAACAGCTGTAGTAGACGTTCAACTAAAAGATGAAAGAGTGCAAAATTTGATTCGTGATAAAAGCAA…
SpUGT33F38	The original nucleic acid sequence (Stop codons exists at exon 1 and exon 3), PCR verified by mRNA	ATGCGTATCAAGAGTGAACACGTGTTAGGAAAAACAAACAAACTGTTGTTCTTCGTATACTTAATCTCATTTTACTCATTAGTTTTAGATCATAGTGAATCTGCTCGAATATCAGCAGTATTTCCCGTACCGTCTATTAGTCATCAAGTAGTGTTTCGTCCTTTAACCGAAGAGCTAGCCCGAAGAGGACATGAAGTTACAGTTATAACAACAGATCCTGCCTTCCCTAAAGGAGGAACACCAACTAATCTAACAGAAATCGACGTTCATGATATTTCTTACGATCTATGGAAAAGTGTGTTCCTAGAACCAGCTACAGGAAAAATGGACTATGTAGTTCTAACTTTAAAATTAATTTACGATGCCATAGCGGCAATTGCAGATGCCCAGTTTCAAGAC…
SpUGT33F41	The original nucleic acid sequence (indel at exon 1 lead to premature termination of translation), PCR verified by mRNA	ATGTCACATTTTCTCATCGCTCTAATCGCATGTTGCGTATTAATTTTAAATCAAAGTGAAGCTGCAAGAATGTTTGTTAAGAAAACAAGGTGTGTTTCCAGTCGCTTCTATCAGCCATCAAGCCGTGTTTCGCCCTGTAACACAAGAACTTGTAAGAAGAGGTCATGAAGTAACAGTAATTACACCAGACCCTGCCTTCCCGAAAGGGGAAACACCTCAGAATCTAACAGAAATCGATGCCCATGATATATCGTACGATGTCTGGAATGAAAAGTTTATGTCAATTTCGAAGGGGAAGAAGAGTCATTTGTATCAACATATAGAAAAGTACCTGGAATCAATTGTATGTATGTTCGATGCTCAACTTCAAGATAAAAATGTAAGAAATCTAATTGAAGA…
SpUGT33J16	The original nucleic acid sequence (indel at exon 1 lead to premature termination of translation), PCR verified by genome DNA	ATGGTTGGGTTTAGAAAAATTCTGCTGTGTATCGCATTACAAGTGATCTTCGCAGATGCCGCAAGAATTCTAGCTGTGTTCCCCGTACCTTCCTTCAGCCACCAAATCACCTTCAGGCCAATCACCATGGAACTCATCAAGCGTGGCCATGAAGTTGTGGTGATGACCCCAGACCCAATGTTCAAGAAAGGTGAAACACCAGCGAACTTGACAGAAATAGACGTCCATGATATATCATACCAAGCTTGGCAAGTCTTCATGGAAGCAGCTAAAGGCAAAAAGGAGGATCTGATCACTCAAATGAGGGTGGGATCAGAAATGTTGATCGATGTAGTAGATCTTCAATATCAAACTAAAGAAATGAAAGAGATTATCAAAGGGAAACAACATTTTGATATT…

## Sheet: UGT40 family
Gene names	Notes	Amino acid sequences or nucleic acid sequences (The indel and premature stop codon in UGT pseudogenes were removed to obtain correctly translated proteins, the original nucleic acid sequences of UGT pseudogenes were also provided)
SeUGT40D29		MKRMQTYWLALILLLVYAEASKILVVFPLPSRSHANLGDGIVRHLLNAGHEVTYITPFAYKNAPANLRTIDVSSNFEAWPVHLITIKTFIEKTDSFANVNMMIFMVNTIMEHTYQNKDVAALLNNPKENFDAVIVEWILNEAIGGIATIFDCPLIWMSSVEVHWKLLSLIDQPLNPAYSVDMMSTSQPPLSFTERVSELWTQIQVTIMDYFIFDKMQDEVYQKYVVPAVKQRGRVAPSFYDMKYNASMILANAYVSTAIPHTMPQNHKYIGGYHVDEVVKPMPQDLKKIIENSKHGFIYFSMGSNLKSKDWPEEVRVSLLKMFGSLKQTVLWKFEANMTDLPPNVHILEWAPQQAILSHPNLAVFITHGGLLSTIESVHFGVPIIGIPVLGDQHLNIRK…
SeUGT40D3		MERAKVFCFLISIILTCGDAAKILVVFPMPSRSHGNLGDGVVRHLLNAGHEVTYITPFVYKNPPPNLRSIDVSATFDIMPIDMTIKNIMDRTINIENVGLLVYMMTEMLKKTVETESVQKLLSDPKEEFDLVVAEWMFSDVPSGFAAIYNCPLIWLSSVEPHWMILQLIDQPTNPAYTVDIMSIYTPPLNFFQRVNELWTQLKVKFLNFVWLDGVQEKAYNQLLAPFIAKRGRQPPSFDEVRHNASMILSNAYVSTSVAQSLPQSHKFIGGYHIEDKGTALPEDLKKIMDNAKNGVVYFSMGSNLKSKDMPEEIKRDLLKMFGTLKQTVLWKFEEKPEKLPSNVHILQWAPQPAILSHPNLAVFVTHGGLLSTTEAVHFGVPIIGIPVFADQFMNVAKS…
SeUGT40D5		MDRMKIYWLSVCLMLASAEASKILVVFPLPSRSHGNLGDGIVKHLLNAGHEVTYITPFAYKNAPPKLRTIDVSKNFDIMPMDIMSIKTIMDSPMFLDSIGFMLYMMIDMLRHTVQIEGVNKLLSDPKEEFDLVIAEWMFSDIPAGFASVFDCPLIWLSSVEVHWMILQLVDQAPNPAYTVDIMSTYTPPLNFWQRANELWTQVKVKFLQYVWLDGVQERAFNEFIQPLILKRGRKPPTFDESRYNASLLLSNAYISTAAPVALPQNHKFIGGYHIDEEVKPMSADLKKIMDNAKHGVVYFSMGSNLKSKDMPEELKKSLLKMFGTLKQTVLWKFEEKMENLPANVHILDWAPQQAILSHPNLAVFVTHGGLLSTTESVHFGIPIIGIPVFADQFLNVIK…
SeUGT40F3		MEKFKCLLFFVVVSLCSCDAYKILAVFPMPSPSHGILGDNMVKHLLNAGHEVTYITPFASKQKSNPKLHIVDVTDHHNFFNTDLLDITQILAGSMNFKDPNFVFSMMMNIAAMTLEHRNVQKLMKDPQQKFDVIIGEYMFADLYSTFPAVFQCPYIWFSTIEPHWMIVNLVHGPMNPAYNGDYMYANIPPFSFMQRVQELWILLTGLYKHNNEYYKREEEVYQKHIVPILKEQGKPVPDYKVLKYNASLLLGNSQVAIGNAVPLPPSYKHIGGYHIEDEVKPLPEDLKKIMDNAKNGVIYFSLGSNLKSKNLPDELKKGLLEVFGGLKQTVLWKFEENLPNQPKNVHIVQWAPQQSLLAHPNLVLFVTHGGLLSLTEAVHFGVPVIAIPVFADQFLNAN…
SeUGT40F4		MEKLKCLLFCIVVSLCSCDGYKILVVFSTPNPSHGILGDNMVRHLLDAGHEVTYLTPYIETQNNKTKNLHLIDVSNTQNISEETKDILDFKQIIKGTVDLPDFKLMFELVSKIGDMILGNPNVQKLLKDPQQKFDVIISEYMFHGLFSTFSAVFQCPYIWFSTIEPHWIALNLVSGPMNPAYNGDYLQGRIPPFSFMGRVQELWTQIQGLYYYKYDFHYTEEAIYQKQIVPILKDQGKPVPDYNLLKYNASLMLGNSHVAIGNAVPLPPIYKHIGGYHINEEVKPLPENLKKIMDSAKNGVIYFSMGSNLKSKELPDDVKHGLLEVFRGLKQTVIWKFEENLPDQPKNVHIVQWAPQQSILAHPNLKLFVTHGGLLSLTEAVHFGVPIIVIPVFADQFL…
SeUGT40F46		MAKIISFLFCAFVNLSYKSSEGYKILAVLPIPSPSHGILGDNLVRHLLNAGHEVTYVTPFTSKQKNHTNLHIVDVDSNHVIYDDGEDMLNFQQILDQKAAVVDSQFLFWVLSNVADMTLSNPNVQKLMRDPQQKFDVIIVEYIFTDVLSALSAIYQCPFIWFSTIGPHWMVLNLVHGPLNPAYNTDFLQARVPPFPFLGRVEELWTQMKGLYHHKFDFFYEEERIYEKRIVPILQEQGKPVLDFNVIKYNASLLLGNSQVALSDAVPLPPNYKHIGGFHINEVVKPLPANLQKIMDDAENGVIYFSMGSNLKSKTMPEELKKGLLEVFGRLKQTVLWKFEENLPDRPKNVHILQWAPQQSILAHPNLVLFITHGGLLSLTEAVYFGAPVIAIPVFADQF…
SeUGT40F5		MAALRSVLFGILLTFCSCEAYKILAIFPVPSTSHGILGDNMIKHLLNAGHEVTYITPFNNKKKYDHPNLKIVDVSANAQYFDESLTDIKLIMDGVLDYKDPVLMSQLTIMMASHTLGNPNVQKFLKDPNQQFDVIIGEYMFSDLYSSFQAVFQCPLIWFSTIQPHWAILNMVHGPLNPSYNSDYIIGNVAPFTFKERVYELWVQLKGLYYHKYVNLGAEEKVYLEHIAPIVKAQGKPVPNYEELKYNASLVLGNSQVVFGNAVPLPPNYKHIGGYHIDEDVKPLPEDLQKLMDNAKNGIIYFSLGSNIRSKDLPDSMKDGLLEMFGKLKQTVIWKFEKSLENTPKNVHIVQWAPQQSMLAHPNLVLFITHGGLLSVTEAVYFGKPLVAIPVFADQFLNA…
SeUGT40L3		MKHKIITTICLLSLLISSESLRILVCYPMTSKSHSILGYGVVNRLLEAGHEVVHITSFPNGKVLPNLTEVNVSSIADVFKKDVDGAEAFKLKNLIGKGNFGDSALFLYYVYVIHKNFLEEPSVVKLFSDPKEKFDAVVLEWFFTEMNAGIPALFDCPLIWVCSTEPHWQSMRVMDGITNPAYTLDLFTHNKLPLDFWGRAEGLWKVVKKAVQVLILNQFEKRAYYSIYPEIAAKRGVTMPSYEDAVYNGSFMLINAHPSIGGAIKLPQNAANIAGYHIDKAKPLPKDLQKLMDEAKHGVIYFSMGSIVQSDGMSEQMQKSILDMFSKYNQTVIWKFESDMKDDIPPNVHLVKWAPQQSILAHPNLKLFITHGGQLSTSEAIHYGVPLVGIPVMADQVLN…
SeUGT40M2		MRLPVLFSLFCLLCDVDGLKVLVCFPLPVKSLSILGQSVVRHLMAAGHEVTYMTVYPLKNPPAKNFRQIDISSNVAFVAGDQMPSIEFILDNKLEMSSSRDIQLFGQEAARMTLNHENVKKLLEDPNERFDVIVTDLLETELYSGFAVLYECPMIWVYSMGAHWQVLRMIDVAPSPAYNPDYLSSNINPLSFTQRVQELWTRIQWQFFKTFFTQREERRIYESVFGPIFAKRGRTLPDYEDVIYNASLIFSNEHDAVSNRPSTPQNFKYIGGIHIEEPVKPLPKDLKDLMDNSKNGVIYFSLGSFLQSKTLPRKLIMEMLKMFGELKQTVIWKFEDNSLEDVPKNVHIVNWAPQPSILAHPNIKMFLTHGGLFSSIEAIHFGVPTIGIPVLFDQITNVN…
SeUGT40M25		MKLVLLLILVYFLCNVEGLKILVCFPLPVKSISILGQSVVRYLIEAGHEVTYITVYPIKNPPIKKFRQIDISSNTALVADTQILSLEYILENKLDNSSPRDIQIFSLEVARKTLAHENVIKLLEDSNEHFDVILADLLETELYSGFAVLYNCPMIWIHSMGANWQVLKMIGVATNPAYDPNYLSSNINPLSFIQRVEELWTRVQWQFFKTFFTQPEERRIYESVFGPLLAKRGETLPDYDDITYNASLIFGNDHDCTRNRPSTPQNFKFIGGIHIAEPVKPLPHDIQDLIDKSEHGVIYFSMGSFLKSFSMPKKLINEILQMFGKLKQTVIWKFEDSNWYGIPNNVHIVQWAPQQSILAHPNVKIFLTHGGLFSSIEAVHFGVPIIGIPVRFDQNTNVN…
SeUGT40M3		MKWLTLLSLIVFLFDVEGLKVLVCFPLPVKSLSILGQGAVRHLLEAGHDVTYITVYPFKTQAKNLRQIDISTNVALVANDETLTMGYVLQHKLERNHPYQIQEFATEAARMTLEHENVKKILENPNEHFDVVITDFMETEVYSGFSVLYNCPMIWLYSMGAHWQVLRLIDVGTNPAYDPDYLSPNMIPLTFEQRVEELWSRIYWQYLKTFYTQPREQKLYETVFGPLVAKRGRTLPDYEDIMFNSSLIFANEHDAVRNRPSTPQNFKYIGGFHIEEPVKPLPKDLQDLIDNSKHGVIYFSMGSFLKSNSLPRALIMEILQMFGELKQTVIWKFEDNTLQNVPKNVHIVNWAPQPSILAHPNVKMFISHGGQLSSLEAIHFGKPVIGIPVFFDQFTNIFK…
SeUGT40Q2		MNKWTLIIFGLVFLSHVCAYKILVAFPYPGRSHSILGEGYVRHLLEAGHEVTYVTAHAYKKPHPNLRQVVVASVIDKFEFAQSLDFKKMLTKEADFKDMFAMYEIMAVIANRSLTHDNVQKFLMDPNEKFDLVIAEWLYHHLYAGFAAIFNCPYIWSSSMEPHPVVLDLIDEVGNPAYFPDHMSPVSPPLTFTERVSELWYLIYLYRVLWFVRDMEEKAFRDSFGPAAAKRGITLPTLYDLKYNSSMMLANSHYSLGDPQRLPASYAAIGGYHIEDEIPPLPKDLQKIMDSATDGVILFSMGSMMRSETLPIEIQRELLDVFSKLKQTVIWKFDGSLENVPKNVHMVKWAPQPSILAHPNAKIFVTHGGLLSTTETIHYGVPIIGIPLFADQFLNVKRA…
SeUGT40R29		MALAICLFLGLLLSSSCEAYKALVVFGMPATSHSNLGRGVVRNLLKDGHEVTFITPIPIKDPPPNLHQIDVSSNFELLPMDQMNIERFLGSSMPAFPRFFVKMMMLNLVSKTMEHENVQKLLNDTNAHFDVVIVEWMFSSLSASYATIFNCPLIWVIPVEVNSLSIGLVDALPHPAYSTDPLSSHLPPFSFLERAAEIWTRIQESILEFLYYESKDAANYERIVGPQVQKRGRQAPPLSEVKHNASLVLGNSYVSMGLPLSLPQNYKSVGGYHIEEEVKPLPEDLEKIMMNSKNGVIYFSMGSNLKSKDWPEEIKRDLLKLFGEVKQTVLWKFEEELPNVPKNVHILKWAPQPSILAHPKCLLFITHGGLLSTTETIHFGVPTIAIPVFGDQFINVKKS…
SeUGT40R4		MALAICLFLGLLLSSSCEAYKALVVFGMPSNSHFNLGNGVVRNLLKDGHEVTYVTPIEYKNPPPNLRQIDVSSNFNALPSDKINIKILMEAPTPSGHRKFVKMLMINLVKKTLEHENIQRLLNDTNEHFDVVIVEHMFSDLSAGYATIFNCPLIWVSPVEVNSLSMGLVDVLPNPAYTSDALSLYMPPFNFLERLEELWIRITDEYNDYMVYEPLEAAEYERLIIPQIQKRGRQAPPYSEVRFNASLVLGNSHVSIGLPLGLPQNYKSIGGYHIEEEVKPLPEDLEKIMMNAKNGVIYFSMGSNLKSKDWPEEIKRDLLKLFGELKQTVLWKFEEELPNVPKNVHILKWAPQPSILAHPKCVLFITHGGLLSTTETIHYGVPTIAIPVFGDQFINVKKA…
SlittUGT40D12		MERMKIYWLAVCLMLACAEASKILVVFPLPSRSHGNLGDGMVKHLLNAGHEVTYITPFPYKNAPPTLRTIDVSKNFDIMPMDIMSIKSIMDSPMFLHSIGFMLYMMIDLMRHTIQLEEVNKLLTDPKEEFDVVIAEWMFSDIPAGFASVFDCPLIWLSSVEVHWMILQLVDQPTNPAYTVDIMSTYTPPLNFWQRANELWTQVKIKFLQYVWLDGVQERAFNELIHPLVLNRGRKPPTFDESRYNASLLLSNAYISTAAPVALPQNHKFIGGYHIDDEVKPMSAELKKIMDNAKHGVVYFSMGSNLKSKDMPEELKKSLLQMFGTLKQTVLWKFEEKMDNLPSNVHILDWAPQQAILSHPNLAVFITHGGLLSTTESVHFGVPIIGIPVFADQFLNVVK…
SlittUGT40D13		MDRVKVFCLLVSIVLTCGEASKILVVFPMPSRSHGNLGDGVVRHLLNAGHEVTYITPFVYKNPPPKLRTIDVSATLDVIPKDMMTIKSIMDRTIVVENIGFLIYMMTQVLKTAVETESVQKLLNDPKEEFDLVIAEWMFSDVPAGIATIYDCPLIWLSSVEAHWMILQLIDQPTNPAYTVDIMSTYTPPLNFWQRANELWTQVKIKFLNFVWLDGLQERAYKELFAPSITKRGRQPPSFDDVRHNASMILSNAYVSTSVAQSLPQSHKYIGGYHIEEKGTALPEDLRKIMDNAKNGVVYFSMGSNLQSKDMPDEIKRDLLKMFGTLKQTVLWKFEEQLENVPSNVHILNWAPQQAILSHPNLAVFVTHGGLLSTTEAVHFGVPIIGIPVFADQFMNVAK…
SlittUGT40D28		MERIQTFWLALSVLLVCAEASKVLVVFPLPSRSHANLGDGIVRHLLNAGHEVTYITPFVYKNAPSTLRTIDVSSNFDVWPAHLITIKSIIEDPDAFANMNMMAFLVTTIMNHTYENEAVAALLNDSKEHFDAVIVEWIFNEAIGGIATIFDCPLIWMSSVEVHWKLLSLIDQPSNPAYSVDMTSSNQPPLSFTERVSELWTQIQISVLSYFIFDKMQDDTYQKYVVPAITKRGRDAPSFYEMKYNASLILANAYVSTAIPQTMPQSHKYIGGYHVDEVVKPLPEDLKKLIESSKDGVIYFSLGSNLKSKDLPEEIRVSLLKMFGTLKQTVLWKFEANMTDLPPNVHILEWAPQQAILSHPKLAVFITHGGLLSTIESVHFGIPIIGIPVLADQHMNIKK…
SlittUGT40D36		MKRMKMYWLAVCLMLACAEASKILVVFPLPSRSHANLGDGIVKLLLNAGHEVTYISPFPYKNAPPTLRTIDVSKNFEIMPSNIKTIMNTSKFLHSIAFKMYMAINMMRHTLQLEGVNKLVADPKEEFDLVIAEWMFTEIPAGFASVFDCPLIWLSSVEVHWMILQLVDQPTNPAYTVDLMSTYAPPLSFWQRANELWTQVTIKFLQYVWLDGVQERTFNELIHPLILKRGRKPPTFDESRYNASLLLSNAYISTASPVALPQNHKFIGGYHIDEEVKPMSAELKKLMDNAKHGVVYFSMGSNLKSKDMPEELKKSLLQMFGTLKQTVLWKFEEKMDNLPSNVHILDWAPQQAILSHPNLAVFVTHGGLLSTTESVHFGIPIIGIPVFADQFLNVVKAVN…
SlittUGT40F12		MEKLRYVLFCVVLSLCTCDAYKILVVFANPNPSHGILGDNMVKHLLSAGHEVTYITPYIETLKNKTKAHLVDVGNTHKILEVAKDILDLKQILEGTVESPDFKLMFELVSTIGDMTLSNPNVQKLLRDPKQKFDVIIAEFMFNELFSTFSAVYQCPYIWFSTIEPNWIALHLVSDPMNPAYNSDYLHGRIPPFSFKERVEELWTQIKGLYHYNFNFYNAEEAIYQKHVVPILKEQGKPVPDYNVLKYNASLMLGNTNVAIGNAMPLPPSYKHIGGYHIDEEVKSLPEDLKKIMDNANNGVIYFSMGSNLKSKELPDELKNGLLEVFGGLQQTVLWKFEENLPNKPKNVHIVQWAPQQSILAHHNLKLFVTHGGLLSLTEAVHFGVPLIVIPVFADQFLN…
SlittUGT40F13		MEKLRCLLFCVVVSLCSCDAYKILAVFPTPSPSHGILGDNMVKHLLNAGHEVTYVTPYIQKQKNQTNLYLVDVNDIETFFKAAEDMLDFKQILAGTVDLHDIKFMFQLLSTIADMTLGNPNVQKIMRDPQEKFDVIIVEYMFHDLFSTFSAVFQCPYIWFSTIEPNWIIMNLVSGPMNPAYNSDYLQAQVPPFTFMGRVQELWTQIKGLYYHKFDFHDVEEAIYQKQIVPILKEQGKPVPDYNVLKYNASLLLGNSQVAMGNAVPLPPSYKHIGGYHIDEEVKPLPEDLKKILDNAKNGVIYFSMGSNLKSKELPDELKNGLLEVFGGLKQTVLWKFEENLPNQPKNVHIVQWAPQQSILAHPNLKLFVTHGGLLSLTEAVHFGVPVIAIPVFADQFLN…
SlittUGT40F15		MADLKLVLFGILLLFCSCEAYKILIIFPVPSTSHGILGDNMVKHLLNAGHEVTYITPFINKKKYDHPNLTIIDVSANEEHFDENLTNIQMIMEGKLDFKDPILMTQLAIMMASSTLGNPNIQKFLKDPNQQFDVIIGEYMFSDMYSVFQAVFQCPLIWFSTIQPHWAILKMVHAPLNPSYNSDYIIGNVAPFTFNERVYELWVQLKGLYYHKYINPGPEEKIYSELVAPILKAQGKPVPNYEELKYNASLVLGNSQVVFGNPVPLPPNYQHIGGYHIDEDVKPLPEDLKKLMDNAKNGVIYFSLGSNVKSKDLPESMKEGLLELFGKLKQTVIWKFEKNLDNTPKNVHIVQWAPQQSLLAHPNLALFISHGGLLSVTEAVYFGKPFIAIPVFADQFLNA…
SlittUGT40F43		MEKLKYILICVLISLCSCDAYKILAVFPVPSPSHGILGDNMVKHLLNAGHEVTYITPFASRQKSNPKLNIVDVTDHHSFFNPDVLDITQIMTGAVNFKDHNVIFSMMVHIATMTLGHENVQKLMRDPQQKFDVIIGEYMFADLYSTFPAVFQCPYIWFSTVEPHWMVVNLVHSPMNPAYNGDYMYASIPPFNFMQRVQELWRILIGLYRHNNEYYKREEAVYLKHIVPILKEQGKPVPDYNVLKYNASLLLGNSQVAIGNAVPLPPSYKHIGGYHIEDEVKPLPENLKKILDNSKNGVIYFSMGSNLKSKDLPDELKKGLLEVFGGLKQTVLWKFEENLPNQPKNVHIVQWAPQQSLLAHPNLKLFVTHGGLLSLTEAVHFGVPVIAIPVFADQFLNAN…
SlittUGT40F45		MDKIICFLFCTVVTLCSCEAYKILAVLPIPSPSHGILGDNLVRHLLDAGHEVTYVTPFTSKQMNHTNLHIVNVDANHVIYEDGEDQLDFQQILDHRSTVVDSPFLFWVLSNVADMTLGNPNVQKLLRDPQQKFDVILVEYIFTDVFSALSAIYQCPFIWFSTIGPHWMVLNLVHGPLNPAYNTDFLQARVPPFPFLGRVEELWTQVKGLYRHKFDFYYEEERIYQNRIVPILQELGKPVLDLNAMKYNASLLFGNSQVALGDAVPLPPNYKHIGGFHVDEVVKPLPENLQKIMDEAEHGVIYFSMGSNLKSKTMPNELKKGLLKVFGGLKQTVLWKFEENLPDRPKNVHILQWAPQQSILAHPNAILFVTHGGLLSLTEAVYFSIPVIVIPVFSDQFLN…
SlittUGT40L2		MKYKIVTSIFLLSLLVSSEALRILVCYPMTSKSHSILGHGIVNRLLEAGHEVVHITSFPNGKVLPNLTEVNVSSIAEVFTKDVDGVEQFKLKNLIGKGNFGDSALFMYYVYIIHRNFLEEPSVVKLFSDPKEKFDAVVLEWFFTEMNAGIPALFNCPLIWVCSTEPHWQSMRVMDGITNPAYTLDIFTHNKLPLNFWQRAEGLWKVVKKAVQVLTLNQFEKWSYYSIYPEIAAKRGVTMPSYEEAVYNGSFMLINAHPSIGGAIKLPQNSANIAGYHIDKVKPLPKDLQKIMDEAKNGVIYFSMGSIVQSDGMSEQMQKSILNMFSKYKQTVIWKFESDMKDNIPSNVHLVKWAPQQSILAHPNLKLFITHGGQLSTSEAIHYGIPLVGIPVMADQVLN…
SlittUGT40M23		MKCILVLHLLFLLYNVDGLKVLVCFPLPVKSISILGQSVVRYLMDAGHEVTYITVYPLKNPPTKKLRQIDISSNTALVADAQILSLAYILDNKLENSSPRDIQIFSQNIARNTLSHENVTKLLEDQSEHFDVVIADLLETELYAGLAVVYKCPMIWIHSMGANWQVLKLIDVATNPAYDPNYLSSNINPLSFTQRVEELWTRMQWQFFKTFFTQPGERKIYETVFGPLLAKRGRMLPNYEDIIYNASLIFANEHDAALNRPSTPQNFKFIGGLHIEEPVKPLENDIQCLIDNSVHGVIYFSMGSFLKSNSMPTNLTKNILQMFGELKQTVIWKFEGNNLQGIPNNVHIVNWAPQQSILAHPNVKIFLTHGGLFSSIEAIHFGVPIIGIPVRFDQNTNVN…
SlittUGT40M26		MKWSILIGLIYFLSNAEGLKVLICFPLPVKSLSILGQGAVRHLMEAGHDVTYITVYPLKIKAKNFRQIDISTNTALVASDESLTMEYILDHKLERNPPNQVQEFALEALRMTLNHENVKKLLEDPNEHFDVIITDLIESEVYAGLAVLYNCPMVWLYSMGAHWQVLRLIDVASNPAYDPDYLSPNMPPFTFTQRVEELWSRIYWQYLKTFYTQPEERRIYEEVFGRLLAKRGRSLPDYEDVMYNASLIFANEHDATRNRASTPQNFKYIGGFHIEEPVKPLPKDLQDLIESSKHGVIYFSMGSVLKSNSMPRKLVMELLQMFGEFKQTVIWKFEDNSLQDVPKNVHIVNWAPQPSILAHPNVKMFISHGGQLSSLEAIHFGKPIIGIPVFFDQFTNIYK…
SlittUGT40M27		MKWSILISFIYFLSIAEGLKVLICFPLPVKSLSILGQGAVRHLIEAGHDVTYITVYPLKIKAKNFRQIDISTNTALVASDESLTMGYILEHKLERNPPYQIQEFAQEAVRMTLNHENVKRLLEDQNEHFDVIITDLMESEVYAGLSVLYNCPMVWLYSMGAHWQVLRLIDIASNPAYDPDYLSPNIPPFTFAQRVEELWSRIYWQYLKTFYTQPEERRIYEAVFGPLLAKRGRPLPDYEDVMYNASLIFANEHDATRNRASTPQNFKYIGGFHIEDPVKPLPKDLQDLIDNSEHGVIYFSMGSFLQSKSLPRKLVTEILQMFGEFKQTVIWKFEDNSLENIPKNVRIVNWAPQPSILAHPNVKMFISHGGQLSSLEAIHFGKPVIGIPVFFDQFTNIYK…
SlittUGT40M7		MKLPMLLCLILLYYFLSVVDGLKVLVCYPLPVKSLSILGQGVVRHLLEAGHEVTYMTVYPLKSPPTKNFRQIDISSNTALVAGDQMLSIEFILNNKLEKTPSRDIQLFGQEAARMTLNHENVIKLLEDPNEHFDVILTDLLESELYSGFAVVYQCPMVWVYSMGAHWQVLRLIDVATSPAYDPDYLSSNTNPLSFTERVDELWTRIQWQFFKTFFTQPEERRIYEAVFGPVLAKRGRTLPDYEDVIYNASLIFGNEHDAVRNRPCTPQNFKYIGGIHIEEPVKPLQKDLQDLIDNSKHGVIYFSMGSFLQSKTLPKKLIMELLQMFGEFKQTVIWKFEDNSLQDVPKNVHIVNWAPQPSILAHPNVKMFLTHGGLFSSIEAVHFGVPTIGIPVLFDQIT…
SlittUGT40Q16		MNKWTLIILGLVFLSNVCAYKILVAFPYPGKSHSILGEGYVRHLLEAGHEVTYITAHPYKKPHPNLKQVVIASVIDKFEFAQSLDFKKMLSNEVDFKDMFGIYELMVVIANRSLTHENVQKFMMDPNEKFDLVIAEWLYHHLYAGFATIFNCPYIWSSSLEPHPVVLDLIDEVGNPAYFPDHMSPITPPFTFMERISELWNLIYLYRVLWSVRDTEEKAFRDSFGAAAAKRGITLPALYDLKYNSSMMLANSHYSLGDPQRLPANYAAIGGYHIEDEIPPLPKDLQKIMDSATDGVIYFSMGSMVRSETLPMELKRQLLDVFSKLKQTVIWKFDGDLENVPKNVHMVKWAPQPSILAHPNAKIFVTHGGLLSTTETIHYGVPIIGIPLFSDQFLNVKRA…
SlittUGT40Q6		MNKWTLIILGLVFLSNVCAYKILVAFPYPGKSHAILGEGYVRHLLEAGHEVTYITAYPYKKPHPNLKQVVVASVIEKFEFAQSLDFKKMLSKEVDFKDMFTMYEIMAVIGNRSLTHENVQKLMMDPNETFDLVIAEWLYHHLYAGFATIFNCPYIWSSSMEPHPVVLDLIDEVGNPAYFPDHMSPVSPPLSFTERISELWNLIYLYRVLWFVRDIEEQAFRDSFGAAAAKRGITLPTLYDLKYNSSMMLANSHYSLGDPQRLPANYAAIGGYHIEDEIPPLPKDLQKIMDSATDGVIYFSMGSMMRSETLPMELKRQLLDVFSKLKQTVIWKFDGDLENVPKNVHMVKWAPQPSILAHPNAKVFVTHGGLLSTTETIHYGVPIIGIPLFADQFLNVKRA…
SlittUGT40R2		MALAILLFLGLLLSSSCEAYKALVVFGMPSTSHFHLGNGVVRNLLRDGHEVTYITPIEYKNPPPNLRQIDVSSNFDVLPTYQINLKHLMEAPKPSGHRNFVKLMLINLVMKTLEHENVQRLLNDTNEHFDVVIVEHMMSDLSASYATIFDCPMIWVSPVEVNALSIGLIDVLPNPAYTTDTMALYTAPFTFLERLEELWMRISDSYNDYMVYEPTEEAEYQRLIVPQLQKRGRQVPPYSEVRYNATLVLGNSHVSTGIPLGLPQNYKSIGGYHIEEEVKPLPEDLEKIMMNSKNGVIYFSMGSNLKSKDWPEEIKRDLLKLFGELKQTVIWKFEEELPNVPKNVHILKWAPQPSILAHPKCVLFITHGGLLSTTETIHYGVPTIAIPVFGDQFINVKKA…
SlittUGT40R3		MALAICLFLGLLLSSSCEAYKALVVFGMPATSHSNLGRGVVRNLLKDGHEVTFITPIPIKDPPPNLHQIDVSSNFELLPLDLMKIERFLGHNSMPALPRFFVKMMMMNLVSKTMEHENVQKLLNDTNAHFDVVIVEWMFTSLSAGYATIFDCPLIWLIPVEVNSMTIGLVDAVPHPAYSTDPLSSYLPPFSFLERATEIWTRLQESVLGFLYYESKDAANYERIVVPQVQKRGRQAPPLSEVQYNASLVLGNSHVSMGLPLSLPQNYKPVGGYHIEEEVKPLPEDLEKIMMNSKNGVIYFSMGSNLKSKDWPEEIKRDLLKLFGELKQTVLWKFEEELPNVPKNVHILKWAPQPSILAHPKCVLFITHGGLLSTTETIHFGVPTIAIPVFGDQFINVKK…
SlituUGT40D19	Exon 1 was lost	VTYISPFPYKKAPPTLRTIDVSKNFDIMPSNIKTIMNSSKFLHSIAFKMYMVINMMRHTLQLEGVNKLLTDPKEEFDLVIAEWMFTEIPAGFASVFNCPLIWLSSVEVHWMILQLVDQPTNPAYTVDLMSTYTPPLNFWQRANELWTQVKIKFLQYVWLDGVQERAFNELIHPLVLKRGRKPPTFDDSRYNASLLLSNAYLSTAASVALPQNHKFIGGYHIDDEVKPMSAELKKIMDNTKHGVVYFSMGSNLKSKDMPEELKKSLLQMFGTLKQTVLWKFEEKMDNLPSNVHILDWAPQQAILSHPNLAVFITHGGLLSTTESVHFGVPIIGIPVFADQFLNVVKAVNKGFAQRVDLSYTMADKLREAIIEVTSNKRYAEKAKELSFIHHDRPVKPGVE…
SlituUGT40D20		MEKIKMFWLAVCLMLACAEASKILVVFPLPSRSHGNLGDGLVKHLLNAGHEVTYITPFPYKNAPPTLRTIDVSKNFDIMPMDIMSIKSIMDSPMFLHSIGFMLYMMIDLNRHTIQLEEVNKVLTDPKEEFDLVIAEWMFTDIPAGFASVFDCPLIWLSSVEVHWMILQLVDQPTNPAYTVDIMSTYTPPLNFWQSANELWTQVKINFLQYVWLDGVQERAFNELIHPLVLKRGRKPPTFDESRYNASLLLSNAYISTAASVALPQNHKFIGGYHIDDEVKPMSAELKKIMDNAKHGVVYFSMGSNFKSKDMPEELKKSLLQMFGTLKQTVLWKFEEKMDNLPSNVHILDWAPQQAILSHPNLAVFITHGGLLSTTESVHFGVPIIGIPVFADQFLNVVK…
SlituUGT40D21		MDRVKVFCLLVRIVLTCGEASKILVVFPMPSRSHGNLGDGVVRHLLNAGHEVTYITPFVYKNPPPKLRTVDVSATLDVIPKDMMTIKSIMDRTIVVENIGFLIYMMTQVLKTAVETESVQKLLNDPKEEFDLVIAEWMFSDVPAGVAAIYDCPLIWLSSVEAHWMILQLIDQPTNPAYTVDIMSTYTPPLNFWQRANEIWTQVKIKFLNFVWLDGLQERAYKELFAPFITKRGKQPPSFDDVRHNASMILSNAYVSTSVAQSLPQSHKYIGGYHIEEKGTALPEDIKKIMDNAKNGVVYFSMGSNLQSKDMPDEIKRDLLKMLGTLKQIVLWKFEEQLENVPSNVHILNWAPQQAILSHPNLAVFVTHGGLLSTTEAVHFGVPIIGIPVFADQFMNVAK…
SlituUGT40D22		MERMQTYWLALSLLLVCAEASKILVVFPLPSRSHGNLGDGIVRHLLNAGHEVTYITPFVYKNAPPNLRTIDVSSNFDVWPAHLITIKSIIEDPDAFANMNMMAFLVTTIMNHTYENEAVAALLNDSKEHFDAVIVEWIFNEAIGGIATIFDCPLIWMSSVEVHWKLLSLIDQPSNPAYSVDMTSSNQPPLSFTERVSELWTQIQMSVLSYFIFDKMQDETYQKYVVPAITKRGRDAPSFYEMKYNASLILANAYVSTAIPQTMPQSHKYIGGYHVDEVVKPLPEDLKKLIESSKDGVIYFSMGSNLKSKDLPEEIRVSLLKMFGTLKQTVLWKFEANMTDLPRNVHILEWAPQQAILSHPKLAVFITHGGLLSTIESVHFGIPIIGIPVLADQHMNIKK…
SlituUGT40F23		MEKIICLLFCTVVTLCSCEAYKILAVLPIPSPSHGILGDNLVRHLLDAGHEVTYVTPFTSKQKNHTNLHIVDVDANHVIYEDGEDQLDFQQILDHRSTVVDSPFLFWVLSNVADMTLSNPNVQKLLRDPQQKFDVILVEYIFTDVFSALSAIYQCPFIWFSTIGPHWMVLNLVHGPLNPAYNTDFLQARVPPFPFLGRVEELWTQVKGLYRHKFDFYYEEERIYQNRIVPILQELGKPVLNLNTMKYNASLLFGNSQVALGDAVPLPPNYKHIGGFHVDEVAKALPENLQKIMDEAEYGVIYFSMGSNLKSKTMPNELKKGLLKVFGGLKQTVLWKFEENLSDRPKNVHILQWAPQQSILAHPNAVLFVTHGGLLSLTEAVYFGVPVIVIPVFSDQFLN…
SlituUGT40F24		MDKFRCLLFCVVISLCSCHAYKILAVFPMPSPSHGILGDNMVKHLLNAGHEVTYVTPYIQKQKNQTNLHLVDVNEIEKFFKAAGDMLDFKQILAGTVDLHDIKFMFQLLSTIADMTLGNPNVQRMMRDPQEKFDVIILEYMFHDMFSTFSAVFQCPYIWFSTIEPHWTIMNLVSGPMNPAYTTDYLQAQIPPFTFMGRVRELWTQIKGLYYHKFDFHDVEEAIYQKQVVPILKEQGKPVPDYNVLKYNASLLLGNSQVAMGNAVPLPPSYKHIGGYHIDEEVKPLPEDLKKILDNAKNGVIYFSMGSNLKSKELPDELKNGLLEVFGGLKQTVLWKFEENLPNQPKNVHIVQWAPQQSILAHPNLKLFVTHGGLLSLTEAVHFGVPVIAIPVFADQFLN…
SlituUGT40F25		MEKLKYFLFCVLISLCSCNAYKILAVFPVPSPSHGILGDNMVKHLLNAGHEVTYITPFASRQKSNPKLNIVDVTDHHSFFNPDVLDITQIMTGAVNFNDHDVVFAMMVHIATMTLGHENVQKLMRDPQQKFDVIIGEYMFADLYSTFPAVFQCPYIWFSTVEPHWMVVNLVHSPMNPAYNGDYMYASIPPFNFMQRVQELWRLLFGLYRHNNEYYKREEAVYLKHIVPILKEQGKPVPDYNVLKYNASLLLGNSQVAIGNAVPLPPSYKHIGGYHIDDEVKPLPENLKKILDNSKNGVIYFSMGSNLKSKDLPDELKKGLLEVFGGLKQTVLWKFEENLPNQPKNVHIVQWAPQQSLLAHPNLKLFVTHGGLLSLTEAVHFGVPVIAIPVFADQFLNAN…
SlituUGT40F42	Exon 3 and exon 4 were lost	MADLKRVLFGIFLLFCSCEAYRILTIFPVPSTSHGILGDNMVKHLLNAGHEVTYITPFINKKKYDHPNLKIIDVSANEEHFDVNPGPEEKLYAELVAPILKSQGKPVPNYEELKYNASLVLGNSQVVFGNPVPLPPNYQHIGGYHIDEDVKPLPEKLMDNAKNGVIYFSLGSNVKSKDLPENMKEGLLELFGKLKQTVIWKLEKNLDNPPKNVHIVQWAPQQSLLAHPNLALFISHGGLLSVTEAVYFGKPFIAIPVFADQFLNANSFQKMGAAVKVDLTYNLHKDLEIALNKVLPELPKYTAKIKEISAAYHDSPMKPKDALNFWVEHVVRTRGAPHLRSVALQVPLYQQAYLDLLAVLLAAAVIILLVIRRILSLFTSESPKLKRN
SlituUGT40F44		MEKLRYLLFFVVLSLCTCDAYKILVVFSNPNPSHGILGDNMVKHLLSAGHEVTYITPYIETLKNKTKAHLVDVGNTHKILEVAKDIMDLKQILEGTVESPDFKLMFELVSTIGDMTLSNANVQKLLRDPKQKFDVIIAEFMFNELFSTFSAVYQCPYIWFSTIEPNWIALHLVSDPMNPAYNSDYLHGRIPPFSFKERVEELWTQIKGLYHYNFDFYNAEEAIYQKHVVPVLKEQGKPVPDYNMLKYNASLMLGNTNVAIGNAMPLPPSYKHIGGYHIDEEVKPLPEDLKKIMDNANNGVIYFSMGSNLKSKELPDELKNGLLEVLGGLQQTVLWKFEENLPNKPKNVHIVQWAPQQSILAHHNLKLFVTHGGLLSLTEAVHFGVPLIVIPVFADQFLN…
SlituUGT40L12		MKYKIITSIFLLSLLISGEALRILVCYPMTSKSHSILGHGIVNRLLEAGHEVVHITSFPNGKVLPNLTEVNVSSIAEVFTKDVDGVEQFKLKNLIGKGNFGDSALFMYYVYIIHRNFLEEPSVVKLFSDPKEKFDAVVLEWFFTEMNAGIPALFNCPLIWVCSTEPHWQSMRVMDGITNPAYTLDIFTHNKLPLNFWQRAEGLWKVVKKAVQVLILNQFEKRSYYSIYPEIAAKRGVTMPSYEEAVYNGSFMLINAHPSIGGAIKLPQNSANIAGYHIDKVKPLPKDLQKIMDEAKNGVIYFSMGSIVQSDGMSEQMQKSILNMFSKYKQTVIWKFESDMKDNIPSNVHLVKWAPQQSILAHPNLKLFITHGGQLSTSEAIHYGIPLVGIPVMADQVLN…
SlituUGT40M14		MKWSILLSLIYFLSNVEGLKVLVCFPLPVKSLSILGQGAVRHLLEAGHDVTYITVYPLKIKAKNYRQIDISTNTALLARDESLTMGYILEHKLERNPPHQIQEFAVEALRMTLKHENVKKLLEDPNEHFDVIIVDLMESEVYAGLSVLYNCPMMWLYSMGAHWQVLRLIDVASNPAYDPDYLSPNMPPFTFAERVEELWSRIYWQYLKTFYTQPEERRIYEAVFGPLLAKRGRPLPDYEDVMYNASLIFGNEHDATRNRASTPQNFKYIGGFHIEDPVKPLPKDLQDLIDNSEHGVIYFSMGSFLQSKSLPRKLVTEILQMFGEFKQTVIWKFEDNSLENIPKNVRIVNWAPQPSILAHPNVKMFITHGGQLSSLEAIHFGKPVIGIPVFFDQFTNIHK…
SlituUGT40M15		MKWSVLISLIYFLSDVEGLKVLICFPLPVKSLSILGQGAVRHLMEAGHDVTYITVYPLKIKAKNFRQIDISTNTALVASDESLTMEYILNHKLERNPPNQVQEFAVEALKMTLNHENVKKLLEDPNEHFDVIITDLIESEVYAGLAVLYNCPMVWLYSMGAHWQVLRLIDVASNPAYDPDYLSPNMPPLTFTQRAEELWSRIYWQYLKTFYTQPEERSIYEEVFGPLLAKRGRPLPDYEDVMYNASLIFANEHDATRNRASTPQNFKYIGGFHIEEPVKPLPKDLQDLIDNSKHGVIYFSMGSVLKSNSMPRKLVMDLLQMFGEFKQTVIWKFEDNSLQGVPKNVHIVNWAPQPSILAHPNVKMFISHGGQLSSLEAIHFGKPIIGIPVFFDQFTNIHK…
SlituUGT40M16		MKFPMLLCLILLYYFLSIVDGLKVLVCYPLPVKSVSILGQGVVRNLLEAGHEVTYMTVYPLKNPPTKNFRQIDISSNTALVAGDQMLSIEYILNNKLEKTSSRDIQLFGQEAARMTLNHENVIKLLEDPNEHFDVILTDLLESELYSGFAVVYECPMTWVYSMGAHWQVLRMIDVATSPAYDPDYLSSNTNPLSFTERVDELWTRIQWQFFKTFFTQPEERRIYEAVFGPVLVKRGGTLPDYEDVIYNASLIFGNEYDAVRNRPSTPQNFKYIGGIHIEEPVTPLPKDLQDLIDNSKHGVIYFSMGSFLQSKTLPRKVIMELLQMFGKFKQTVIWKFEDNSLQDVQKNVHIVNWAPQPSILAHPNVKMFLTHGGLFSSIEAVHFGVPTIGIPVLFDQIT…
SlituUGT40M24		MKCILILHLVYLLYNVDGLKVLVCFPLPVKSISILGQSVVRYLMDAGHEVTYITVYPLKNLPTKNLRQIDISSNTALVADAQILSLAYILDNKLENSSPRDIQIFSQKIAKNTLSHVNVTQLLEDQSEHFEVVIADLLETELYAGLAVVYKCPMIWIHSMGANWQVLKLIDVATNPAYDPNYLSSNINPLSFAQRVEELWTRIQWQFFKTFFTQPEERKIYETVFGPLLAKRGRMLPNYEHIIYNASLIFANEHDAALNRPSIPQNFKFIGGLHIEEPIRPLENDIQRLIDNSVHGVIYFSMGSFLKSNSMPSNLINVILQMFGELEQTVIWKFEGNDLEDIPNNVHIVNWAPQQRILAHPNVKIFITHGGLFSSIEAIHFGVPIIGIPVRFDQNTNVN…
SlituUGT40Q10		MNKWTLIILGLVFLSNVCAYKILVAFPYPGKSHSILGEGYVRHLLEAGHEVTYITAHPYKKPHPNLKQVVIASVIEKFEFAQSLDFKKMLSNEVDFKDMFGIYELMVVIANRSLTHENVQKFMMDPNEKFDLVIAEWLYHHLYAGFATIFNCPYIWSSSLEPHPVVLDLIDEVGNPAYFPDHMSPITPPFTFMERISELWNLIYLYRVLWSVRDTEEKAFRDSFGPAAAKRGITLPALYDLKYNSSMMLANSHYSLGDPQRLPANYAAIGGYHIEDEIPPLPKDLQKIMDSATDGVIYFSMGSMVRSETLPMELKRQLFYVFSKLKQTVIWKFDGDLENVPKNVHMVKWAPQPSILAHPNAKIFVTHGGLLSTTETIHYGVPIIGIPLFSDQFLNVKRA…
SlituUGT40Q11		MNKWNLIILGLVFLSNVCAYKILVAFPYPGKSHSILGEGYVRHLLEAGHEVTYITAHPYKKPHPNLKQVVVASVIEKFEFAQSLDFKKMLSKEVDFKDMFTMYEIMAVIGNRSLTHENVQKFMMDPNEKFDLVIAEWLYHHLYAGFATIFNCPYIWSSSMEPHPVVLDLIDEVGNPAYFPDHMSPVSPPLSFTERISELWNLIYLYRVLWFVRDIEEQAFRDSFGAAAAKRGITLPTLYDLKYNSSMMLANSHYSLGDPQRLPANYAAIGGYHIEDEIPPLPKDLQKIMDSATDGVIYFSMGSMMRSETLPMELKRKLLNVFSKLKQTVIWKFDGDLENVPKNVHMVKWAPQPSILAHPNAKVFVTHGGLLSTTETIHYGVPIIGIPLFADQFLNVKRA…
SlituUGT40R15		MALAIFLLLGLLLSSSCEAYKALVVFGMPSTSHFHLGNGVVRNLLKDGHEVTYITPIEYKNAQPNLRQIDVSSNFDVLPTYQINLKHLMEAPTPSGHRKFVKLMLINLVVKTLEHENVQRLLNDTNEHFDVVIVEHMMADLSASYATIFDCPLIWVSPVEVNALSIGLIDVLPNPAYTTDAMALYTAPFTFLERLEELWMRISDSYNDYMVYEPTEEAEYQRLIVPQLQKRGRQAPPYSEVRYNATLVLGNSHVSTGIALGLPQNYKSIGGYHIEEEVKPLPEDLEKIMMNSKNGVIYFSMGSNLKSKDWPEEIKRDLLKLFGELKQTVIWKFEEELPNVPKNVHILKWAPQPSILAHPKCVLFITHGGLLSTTETIHYGVPTIAIPVFGDQFINVKKA…
SlituUGT40R28	Correctly translated protein by comparing to SpUGT40R28	MALAICLFLGLLLSSSCEAYKALVVFGMPATSHSNLGRGVVRNLLKDGHEVTFITPIPIKDPPPNLHQIDVSSNFELLPLDLMKIERFLGHNSMPALPRFFVKMMMMNLVSKTMEHENVQKLLNDTNAHFDVVIVEWMFTSLSAGYATIFDCPLIWLIPVEVSSLSIGLVDALPHTAYSTDPLSSYLPPFSFLERATEIWTRLQESVLGFLYYESKDAANYERIVVPQVQKRGRQAPPLSEVQYNASLVLGNSHVSMGLPLSLPQKYKPVGGYHIEEEVKPLPEDLEKIMMNSKNGVIYFRMGSNLKSKDWPEEIKRDLLKLFGELKQTVLWKFEEELPNVPKNVHILKWAPQPSILAHPKCVLFITHGGLLSTTETIHFGVPTIAIPVFGDQFINVKK…
SpUGT40D19		MERMKMFWLAVCLMLTCAEASKILVVFPLPSRSHANLGDGIVKLLLNAGHEVTYISPFPYKKAPPTLRTIDVSKNFDIMPSNIKTIMDSSKFLHSIAFKMYMVINMMRHTLQLEGVNKLLTDPKEEFDLVIAEWMFTEISAGFASIFDCPLIWLSSVEVHWMILQLVDQPTNPAYTVDLMSTYTPPLNFWQRANELWTQVKIKFLQYVWLDGVQERAFNELIHPLVLKRGRKPPTFDESRYNASLLLSNAYVSTTASVALPQNHKFIGGYHIDDEVKPMSAELKKIMDNAKHGVVYFSMGSNLKSKDMPEELKKSLLQMFGTLKQNVLWKFEEKMDNLPSNVHILDWAPQQAILSHPNLAVFITHGGLLSTTESVHFGVPIIGIPVFADQFLNVVKAVN…
SpUGT40D21		MDRVKVFCLLVSIVLTCGEASKILVVFPMPFRSHGNLGDGVVRHLLNAGHEVTYITPFVYKNPPPKLRTVDVSATLDVIPKDMMTIKSIMDRTTSVAVDNIGFLIYIMTQVLKTAVETESVQKLLNDPKEEFDLVIAEWMFSDVPAGIAAIYDCPLIWLSSVEAHWMILQLIDQPTNPAYTVDIMSTYTPPLNFWQRANELWTQVKIKFLNFVWLDGLQERAYKELFAPFITKRGKQPPSFDDVRHNASMILSNAYVSTSVAQSLPQSHKYIGGYHIEEKGTALPDDLKKIMDNAKNGVVYFSMGSNLQSKDMPEEIKRDLLKMLGTLKQTVLWKFEEQLENVPSNVHILNWAPQQAILSHPNLAVFVTHGGLLSTTEAVHFGVPIIGIPVFADQFMNV…
SpUGT40F23		MEKIICLLFCTVVTLCSCEAYKILAVLPIPSPSHGILGDNLVRHLLDAGHEVTYVTPFTSKQKNHTNLHIVDVDANHVIYEDGEDQLDFQQILDHRSTVVDSPFLFWVLSNVADMTLSNPNVQKLLRDPQQKFDVILVEYIFTDVFSALSAIYQCPFIWFSTIGPHWMVLNLVHGPLNPAYNTDFLQARVPPFPFLGRVEELWTQVKGLYRHKFDFYYEEERIYQNRIVPILQELGKPVLDLNAMKYNASLLFGNSQVALGDAVPLPPNYKHIGGFHVDEVVKPLPENLQKIMDEAEHGVIYFSMGSNLKSKTMPNELKKGLLKVFGGLKQTVLWKFEENLSDRPKNVHILQWAPQQSILAHPNAILFVTHGGLLSLTEAVYFGVPVIVIPVFSDQFLN…
SpUGT40F24		MENLRCLLFCVVVSLCSCDAYKILAVFTMPSPSHGILGDNMVKHLLNAGHEVTYVTPYVQKQKNQTNLHLVDVNDIEIFFKAAEDMLDFKQILAGTVDLDDIKFVFQLLSTIADMTLGNPNVQRMMRDPQEKFDVIIVEYMFHDLFSTFSAVFQCPYIWFSTIEPHWTIMNLISGPMNPAYSTDYLQAQIPPFTFMGRVRELWAQIKGLYYHKFDFHNVEEAIYQKQVVPILKEQGKPVPDYNVLKYNASLLLGNSQVAMGNAVPLPPSYKHIGGYHIDEEVKPLPEDLKKILDNAKNGVIYFSMGSSLKSKELPDELKNGLLEVFGGLKQTVLWKFEENLPNQPKNVHIVQWAPQQSILAHPNLKLFVTHGGLLSLTEAVHFGVPVIAIPVFADQFLN…
SpUGT40F25		MEKLKYFFFCVLLSLCSCNAYKILAVFPVPSPSHGILGDNMVKHLLNAGHEVTYITPFASRQKSNPKLNIVDVTDHHSFFNPDVLDITQIMTGAVNFKDHDVVFAMMVHIATMTLGHENVQKLMRDPQQKFDVIIGEYMFADLYATFPAVFQCPYIWFSTVEPHWMVVNLVHSPMNPAYNGDYMYASIPPFNFMQRVQELWRLLFGLYRHNNEYYKREEAVYLKHIVPILEEQGKPVPDYNVLKYNASLLLGNSQVAIGNAVPLPPSYKHIGGYHIDDEVKPLPENLKKILDDSKNGVIYFSMGSNLKSKDLPDELKKGLLEVFGGLKQTVLWKFEENLPNQPKNVHIVQWAPQQSLLAHPNLKLFVTHGGLLSLTEAVHFGVPVIAIPVFADQFLNAN…
SpUGT40F42		MADLKRVLFGILLMFCSCEAYKILTIFPVPSTSHGILGDNMVKHLLNAGHEVTYITPFINKKKYDHPNLKIIDVSANEEHFDGKHDFKDPILMTQLAIMMASNTLGNPNVQKFLKDPNQQFDVIIGEYMFSDIYSVFQGVFPCPLIWFSTIQPHWAILKMVHAPLNPSYNSDCIFGNVAPFTFNERVYELWAQLKGLYYHKYINPGPEEKLYTELVAPILKSQGKPVPNYEELKYNASLVLGNSQVVFGNPVPLPPNYQHIGGYHIDEDVKPLPEKLMDNAKNGVIYFSLGSNVKSKDLPENMKEGLLELFGKLKQTVIWKFEKNLDNPPKNVHIVQWAPQQSLLGHPNLALFISHGGLLSVTEAVYFGKPFIAIPVFADQFLNANSFQKMGAAVKVDL…
SpUGT40F44	Correctly translated protein by comparing to SlituUGT40F44	DRYLLFCVVLSLCTCDAYKILVMFSNPNPSHGILGDNMVEHLLSAGHEDIETLKNKTKAHLVDVGNTHQILEVSTVYQCSYTWFSTIEPNWIALHLVSDPMNPTYNSDYLHGIPPFSFKERVEELWMQIKGLYHYNFDFYNAEEAIYQKHVVPILKEQGKPVPDYNMLKYNASLMLGNTNVAIGNAMPLPPSYKHIGGYHIDEEVKPLPEDLKKFMDNANNGVIYFSMGSNLKSKELPDELKNGLLEVFGGLQQTVLWKFEEDLPNKPKNVHIVQWAPQQSILAHHNLLFVTHGGLLSLTEAVHFGVPLIVIPVFADQFLNAKQARNKGFAERVDLSYNLDKNLKVALDVLGNFSQYSAREKEVSAAYHDNPMKPGVALNFWVHVVRTRGAAHLRSVAL…
SpUGT40L12		MKYKIITSIFLLSLLVSSEALRILVCYPMTSKSHSILGHGIVNRLLEAGHQVVHITSFPNGKVLPNLTEVNVSSIAEVFTKDVDGVEQFKLKNLIGKGNFGDSALFMYYVYIIHRNFLEEPSVVKLFSDPKEKFDAVVLEWFFTEMNAGIPALFNCPLIWVCSTEPHWHSMRVMDGITNPAYTLDLFTHNKLPLNFWQRAEGLWKVVKKAVQVVILNQFEKWSYYSIYPEIAAKRGVTMPSYEEAVYNGSFMLINAHPSIGGAIKLPQNSANIAGYHIDKVKPLPKDLQKIMDEAKNGVIYFSMGSIVQSDGMSEQMQKSILNMFSKYEQTVIWKFESDMKDNIPSNVHLVKWAPQQSILAHPNLKLFITHGGQLSTSEAIHYGIPLVGIPVMADQVLN…
SpUGT40M14		MKWSILFSLIYFLSNVEGLKVLVCFPLPVKSLSILGQGAVRHLLEAGHEVTYITVYPLKIKAKNYRQIDISPNTALLARDESLTMGYILEHKLERNPPHQIQEFAVEALRMTLNHENVKKLLEDPNEHFDVIIVDLMESEVYAGLSVLYNCPMMWLYSMGAHWQVLRLIDVASNPAYDPDYLSPNMPPFTFAERVEELWSRIYWQYLKTFYTQPEERRIYEAVFGPLLAKRGRPLPDYEDVMYNASLIFGNEHDATRNRASTPQNFKYIGGFHIEDPVKPLPKDLQDLIDNSEHGVIYFSMGSFLQSKSLPRKLVTEILQMFGEFKQTVIWKFEDNSLENIPKNVRIVNWAPQPSILAHPNVKMFISHGGQLSSLEAIHFGKPVIGIPVFFDQFTNIYK…
SpUGT40M15		MKWSILISLIYFLSNVEGLKVLICFPLPVKSLSILGQGAVRHLMEAGHDVTYITVYPLKIKAKNFRQIDISTNTALVASDESLTMEYIINHKLERNSPNQVQEFVIEALKMTLNHENVKKLLQDPNEHFDVIITDLIESEVYAGLAVLYNCPMVWLYSMGAHWQVLRLIDVASNPAYDPDSLSPNMPPLTFAQRVEELWSRIYWQYLKTFYTQPEERSIYEAVFGPLLANRGRPLPDYEDVMYNASLIFANEHDATRNRASTPQNFKYIGGFHIEEPVKPLPKDLQDLIDNSKHGVIYFSMGSVLKSNSMPRKLVMELLQMFGEFKQTVIWKFEDNSLQDVPKNVHIVNWAPQPSILAHPNVKMFISHGGQLSSLEAIHFGKPIIGIPVFFDQFSNIHK…
SpUGT40M16	Exon 1, exon 2 and exon 3 were lost	MGAHWQVLRMIDVATSPAYDPDYLSSNTNPLSFTERVDELWTRIQWQFFKTFFTQPEERRIYEAVFGPVLAKRGRTLPDYEDVIYNASLIFGNEHDAVRNRPSTPQNFKYIGGIHIEEPVKPLPKDLQDLIDNSKHGVIYFSMGSFLQSKTLPEKLIMELLQMFGEFKQTVIWKFEDNSLQGVPKNVHIVNWAPQPSILAHPNVKMFLTHGGLFSSIEAVHFGVPTIGIPVLFDQITNVNKAVLNGYAPKVELSHNLPKDLKAAINVMLSDDRYSKIAKELSAICHDRLTKPGLALAYWVEHVVRTRGALHLRSPALHVPLHQRLYLDLLVIILTTTFALVFLLRRLCQKRNGIEYYI
SpUGT40Q10	Correctly translated protein by comparing to SlituUGT40Q10	VTYITAHPYKKPHPNLKQVVIASVIEKFEFAQSLDFKKMLSNEVDFKDMFGIYELIYELMVVIANRSLTHENVQKFMMDPNEKFDLVIAEWLYHHLYAGFATIFNCPYIWSSSLEPHPVVLDLIDEVGNPAYFPDHMSPITPPFSFMERISELWNLIYLYRVLWSVRNTEEKAFRDSFGAAAAKRGITLPALYDLKYNSSMILANSHYSLGDSQRLPVNYAAIGGYHIEDEIPPLLKDLQKIMDSATDGVIYFSMGSMVRSETLPMEPKRQLLDVFSKLKQTVIWKFDGDLENVPKNVHMAHPNAKIFVTHGGLLSTTETIYYGVPIIGIPLFSDQFLNVKRAIRKGFALEVPLGYDTPAKLEIAIREILSNPKYREKVKELSFIYHHRETKPGKTLVH…
SpUGT40Q11		MNNWTLIILGLVFLSNVHAYKILVAFPYPGKSHSILGEGYVRHLLEAGHEVTYVTAHPYKKPHPNLKQVVVASVIEKFEFAQSLDFKKMLSNEVDFKDMLTMYEIMAVIGNRSLTHENIQKFMMDPNEKFDLVIAEWLYHHLYAGFATIFNCPYIWSSSMEPHPVVLDLIDEVGNPAYFPDHMSPVSPPLSFTERISELWNLIYLYRVLWFVRDIEEQAFRDSFGAAAAKRGITLPTLYDLKYNSSMMLANSHYSLGDPQRLPANYAAIGGYHIEDEIPPLPKDLQKIMDSATDGVIYFSMGSMMRSETLPMELKRELLNLFSKLKQTVIWKFDGDLENVPKNVHMVKWAPQPSILAHPNAKVFVTHGGLLSTTETIHYGVPIIGIPLFADQFRNVKRA…
SpUGT40R15		MALAIFLFLGLLLSSSCEAYKALVVFGMPSTSHFHLGIGVVRNLLKDGHEVTYITPIEYKNPPPNLRQIDVSTNFDVLPTYHINLKHLMEAPTPSGHRKFVKLMFINLVVKTLEHENVQRLLNDTNEHFDVVIVEHMMADLSASYATIFDCPLIWVSPVEVNALSIGLIDVLPNPAYTTDTMALYTAPFTFLERLEEVWMRISDSYNDYMVYEPTEEAEYQRLIVPQLQKRGRQAPPYSEVRYNATLVLGNSHVSTGIALGLPQNYKSIGGYHIEEEVKPLPEDLEKIMMDSKNGVIYFSMGSNLKSKDWPEEIKRDLLKLFGELKQTVIWKFEEELPNVPKNVHILKWAPQPSILAHPKCVLFITHGGLLSTTETVHYGVPTIAIPVFGDQFINAKKA…
SpUGT40R28		MALAICLFLGLLLSSSCEAYKALVVFGMPATSHSNLGRGVVRNLLKDGHEVTFITPIPIKDPPPNLHQIDVSSNFELLPLDLMKIERFLGHNSMPALPRFFVKMMMMNLVSKTMEHENVQKLLNDTNAHFEVVIVEWMFTSLSAGYATIFNCPLIWLIPVEVSSLSIGLVDALPHPAYSTDPLSSYLPPFSFLERATEIWTRLQESVLGFLYYESKDAANYERIVVPQVQKRGRQAPPLSEVQYNASLVLGNSHVSMGLPLSLPQNYKPVGGYHIEEEVKPLPEDLEKIMINSKNGVIYFSMGSNLKSKDWPEEIKRDLLKLFGELKQTVLWKFEEELPNVPKNVHILKWAPQPSILAHPKCVLFITHGGLLSTTETIHFGVPTIAIPVFGDQFINVKK…
SlituUGT40R28	The original nucleic acid sequence (Stop codon exists at exon 4 in reference genome strain)	ATGGCGTTAGCAATATGCCTTTTCTTAGGCCTCCTCCTAAGCTCGTCTTGTGAGGCCTACAAAGCGCTGGTGGTGTTTGGAATGCCAGCAACGAGCCACTCCAACTTGGGTAGAGGTGTTGTGAGAAATCTGTTAAAAGATGGACACGAGGTGACATTCATCACACCGATTCCAATCAAGGATCCTCCACCAAATCTTCATCAGATTGATGTGAGCAGTAACTTCGAACTTCTGCCACTCGACCTTATGAAGATAGAGAGATTCTTGGGACACAATTCGATGCCGGCTTTGCCTCGATTCTTCGTGAAGATGATGATGATGAATCTGGTCTCGAAAACCATGGAACATGAAAATGTTCAGAAACTACTGAATGATACTAATGCGCATTTTGATGTTGTC…
SpUGT40F44	The original nucleic acid sequence (No initiation codon at exon1, exon 3 were lost, stop codons exist at exon 4 and exon7 and indel exist in exon 8 ), the lost exon 3 and stop codon at exon 4 were PCR verified by genome DNA	GATAGGTATCTTTTGTTTTGTGTGGTTCTAAGTTTATGTACATGTGACGCTTACAAGATCTTGGTCATGTTTTCGAACCCGAATCCCAGTCATGGCATACTTGGAGACAATATGGTTGAACATCTTCTTAGTGCTGGGCACGAAGACATAGAAACACTGAAGAATAAGACAAAAGCACATTTAGTGGACGTTGGTAACACCCATCAAATATTAGAAGGTTCTCAACAGTTTACCAGTGTTCTTACACCTGGTTCTCCACTATAGAACCAAATTGGATAGCTCTGCACTTGGTGAGCGATCCTATGAACCCAACCTATAATAGTGACTATCTTCATGGTTGAATTCCTCCTTTCTCTTTTAAGGAAAGAGTTGAAGAGCTGTGGATGCAAATTAAAGGAT…
SpUGT40Q10	The original nucleic acid sequence (Exon 1 were lost, indel exist at exon 7 and exon 8 )	GTCACTTACATTACTGCACATCCATACAAAAAACCTCACCCGAATCTTAAACAAGTCGTGATAGCATCCGTTATCGAGAAATTCGAGTTTGCACAATCATTAGATTTCAAGAAGATGCTGTCAAACGAGGTAGATTTCAAAGATATGTTTGGTATATATGAACTCATATATGAACTCATGGTGGTAATTGCAAACAGATCCCTCACACACGAGAACGTACAGAAATTTATGATGGATCCTAATGAGAAATTCGATTTGGTTATTGCTGAATGGTTATACCATCACTTGTATGCCGGATTCGCAACTATCTTTAACTGCCCATACATATGGTCGTCCTCATTGGAACCTCACCCAGTTGTCCTGGATTTGATTGATGAGGTCGGCAACCCGGCTTACTTC…
