# Supplementary material for: UDP-glycosyltransferases act as key determinants of host plant range in generalist and specialist Spodoptera species
Source: Proc Natl Acad Sci U S A. 2024 Apr 29;121(19):e2402045121. doi: 10.1073/pnas.2402045121 (PMC11087754; doi:10.1073/pnas.2402045121)
Supplement: Supplementary file 5 — Dataset S04 (XLSX) [file pnas.2402045121.sd04.xlsx]

## Sheet: Protein expression
Gene names	Nucleic acid sequences for protein expression
SfUGT33F44	ATGTCGGCATTACTCGTACATTTAATCACGTGTTCTATTTTGATAATAAGTGCGAGTGAAGCCGCGAAAATCCTAGCAATTTTTCCAGTCCCATCCATATCTCATCAAGTAGTTTTCCGTCCTATAACTCATGAACTAGCCAAGAGAGGACATGATGTTACCGTCATCACGCCAAATCCAGTCTTCACTAAAGGAGAAACTCTGCCGAATCTAACAGAAATAGATGTTCAAGATATTTCATACAAGATATGGCAGGATCATTTCATGAAGAAAGCTGCTTCAGGGAATAAGGATGACATGCATTTTGCAATGGATCTTATATTGAGAACATTTACATTGGTGGTCGAAGCACAGTTGAAGACAGATGCCGTGAAGAAAATCGTCAATGATAAGGAAAGT…
SfUGT33AT2	ATGTCTCAATTTACAAATATACAGTGCTTCATATTCAGTGCGTTATTAGAATGTTTCGTTGAAAGTGCTAGGATTTTAGCAGTGTTACCAGTACCTTCAATCAGTCACCAAGTAGTATACAGACCTTTAACTCAAGAATTAGCAAGACGAGGTCATGAAGTGACAGTCATCACGCCGGACCCAGCATTTCCTAAAGGGAAATCACCACCTAATTTAACAGAAATTGATGTACATGATAGCTACAAGATTTGGACGGAGCGACTCAATACTATTCCAGAAAACAAAGAAAGAGATGCATTGGAAGAATTAGAAATATTCTTAGACTTAGGCTATGACGTGAGTGATGCGCAGCTATCTCACGAAGATGTTAAAGCATTAATCAAAAACAAAAAGGAAGAC…
SfUGT33V12	ATGTCGCTCCTATTGTACATAGTCACGTGTTTCACATTGACGTTCGTACCAAATGAAGCCGCGAGAATTCTCGGAGTGTTCCCAGTACCATCGATCAGTCACCAAGTGGTATTTCGTAGTATAACCCAAGAACTAGCTCGGAGAGGGCACGAACTGGTCATCATCACACCAGACCCAGCCTTCCCTAAAGGCAAAACGCCTGCGAATCTCACAGAAATCGACGTCCACGATGTAGCATACAAAATGTGGAGAGACGACATTCAAGACATAGCAATAGGAGAAATCCATGGTATTTTACACGAATACGCCATTATAATGAAATTAATGGCCAAAGTTGTCGATGTGGAATTGAAAACAGAAGAAGTACAAAAATTACTGAACGATAAAACTCAGAAATTC…
SfUGT33V8	ATGTCTCTAGTAAAGCTTTTGACCGTGGTTGTCTATCTGGCTTTATCGGTACCGACCAGTGATGGTGCTAAAATTCTGGGTTTCTTTCCATTCCCATCTATCAGTCATCAAGTCGTGTTCAGACCTCTGATGCAGGAACTCGCTCGAAGAGGCCACGAAGTGACAGTCATCACACCAGATCCAGCCTTCCCCAAAGGAGGAACACCAGCCAATTTTACCGAGATCGATGTCCACGATGCGTCTTACCGCATATGGCACGAGCAATTCGTTGGCACACCGAAAGGGCATAAAGGAAATTTTGTAAAAGATTTCAATATAATTTTCAACCTTAATGTAAAAATAGTTGATGTTGAATTAAAAGATGTGGAAGTGCAAAGATTGCTTAACGATAAGAACCAG…
SfUGT33F40	ATGTCACGTTTTCTCATCATTCTAGTAGCTAGTTGCGTTTTAGTTTCAAATCAAAGTGAAGCCGCAAGAATATTAGCTGTGTTTCCAATTGCTTCCATCAGCCATCAAGTCGTGTTTCGTCCTATAACACAAGAACTTGTAAGGAGAGGACATGATGTAACAATCATCACACCAGATCCAGCCTTCCCGAAAGGAGAAACACCGCAAAATTTAACTGAAATCGATGTCCATGATATATCTTACGATATATGGAAAGAAAAGTTTATGACAACTTCGAAAGGGAGGAAAAGCGATCTGTACCAACATGTGAAAATGTATCTGGAATCAATTGTTTACATGTTTGACGCTCAACTTCAAGATGAGAATGTAAGAAATCTGATCGAAGATAAAAGTAAAAAG…
SfUGT33F39	ATGTTATCTTTTGTGTACATTATTACGTTTAGTGCCTTATTTGTGAATCAAAGTGAAACAGCTCGCATACTAGCAATGTTTCCTGTAGCTTCTATAAGCCATCAAGTTGTTTTCCGACCTTTAACTCAAGAACTAGCTAGAAGAGGACATGATGTGACCGTTATTACTCCAGATCCAGCCTTTTCCAAAGGCAAAACACCGGCTAATCTAACAGAAATTGATGTCCACGATATTTCTTACGAATTATGGAATAATATATTTCTAGACACAAGAAAGGATAACAAAGGCGATGTAAATTTTGCTATAAAGAAGATTTATGAAGCTATAACAGCAATAGTTGATGCCCAGTTTCAAGATGAAAGAGTGAGAAATATTATTGATGATAAAACCAAGCGATTT…
SfUGT33F37	ATGATTCTCTTTTTTCATTTAATCTCATTATTTTCATTAGTTTTAGACCAAAGTGAGTCTGCTCGAATATTAGCAGAGTTCCCCGTACCATCTATAAGTCACCAAGTAGTGTTTCGTCCTCTAACCGAAGAGTTAGCAAAGAGAGGACATGAAGTAACAGTTATAACTACAGATCCTGCCTTCCCAAAAGGGGGTGCGCCTGTTAACCTAACAAAAATCGACGTCCATGATATTTCTTACGATCTATGGAAAAAAATATTCATAGAACCAGCAACAGGAAATATGGACGATGTTGTTCTAACCTTAAAACTAATATATGACGCTATAGCAGCTATCGCAGATGCCCAATTTCAAGACGAAAATGTTCAAAAAATACTTCGCGATAAGAATAGGAAATTT…
SfUGT33F33	ATGAGGTATTTTATCTTTACAATACTCTGTCTCAGTACTTTCGCAAGTCACGATGAAGCGGCAAGAATCTTAGCAGTATTTCCAATTCCTTCAATCAGTCATCAAGTGGTTTTTCGTCCTTTAACTCATGAACTAGCTAAAAGAGGTCATGAAGTCACAGTTATCACGACAGATCCAGCCTTCGCTAAAGGGAAAGCACCAGCAAATTTAACAGAGATCGACGTCCATGACATTTCCTATGAACTATGGAACAAAATATTCATGGCTTCAACTAAAGGAAACAAGGATGATGTGGTCATGGTGATGAGCGCTATAATGGATGCCTTAGTAGCAATAGTAGACGCTCAGCTGAAAGACGATAAAGTGAAAAAATTGATCAGTGATAAAAGCAAACATTTC…
SfUGT33F32	ATGAAGATATTAATTTGTATAACTCTGTTACTAAGCATATTTGCTAACTACGATGAGGCGGCAAGAATTTTGGCTGTGTTCCCGAACCCTTCAATCAGCCATCAAGTGGTTTTCCGACCTTTAACACAGGAACTAGCTAGAAGAGGCCATGAAGTTACCGTCATAACAACGGATCCAGTCTTTCCTGAAGGAAAAGCGCCGGCAAATTTAACAGAAATCGATGTCCATGATATTTCTTACGATATATGGAGGAAAATATTCCTGGCTTCAACGAAAGGAAATAAGGATGATGTGGTATTAGCCATGACTGCTATAGTAACTGCATTAACTGCGGTAGTAGATGTTCAGCTAAAAGACGAAAAAGTGCTAAATTTGATTCGTGATAAAAGCAAGAAGTTT…
SfUGT33S3	ATGTTGCTGTGCTATATAATCAGTGTTTTAATCAGTGTCAATGAAGCAGCTAGAATCCTAGCAGTGTTTCCAACACCATCGATCAGTCACCAAATAGTATTCAGACCTTTAACTCAAGAACTAGCCAAAAGAGGTCATGACGTCACAATCATCACTCCTGATCCAGCCTTCCCAAAAGGAGAGACACCAGCTAACATCACAGAAATCGACGTACACGACATTTCATATAAACTATGGCACGACAGACTACTAACATCAATGGGTAAAGGAGAACAGGATGATTTGAAAAGCCAAATAGAAATCTATTACGCAACAATACTTGAAATAGTTCTACAACAGCTACAGAATAATGAAGTGCAAAAAGTGATTAGTGATAAACATAAGAAATTTGATCTCCTA…
SeUGT33F7	ATGAAGATATACCATATCAATATAATTCTGTGTCTAAGCATATTCGCAAGACACGATGAGGCAGCAAGAATTTTGGCAGTATTTCCGAGCCCTTCAATAAGTCATCAAGTGGTGTTCCGACCTCTAACACAGGAACTAGCTAAAAGAGGTCACGAAGTCACCGTCATCACAACAGATCCTGCATTCCCCGAAGGAAAAGCGCCAGCTAATTTAACTGAAATCAACGTTCATGATATTTCTTACAACTTATGGAGGAAAATATTCCTGACCTCAAATAAAGAAAATAAAGATGATGTGGTAAAAGCAATGAATCTCATAGCGGAAGCTGTAATTGCGATAGCAGACGCTCAACTAAAGGATAGTAAAGTGCAAAATTTGATACGTGATAAGAGCAAAAAA…
SeUGT33F24	ATGAAGATATTTATATATTTATTACTGTGCCTAAGCATATTCGCCGGACGTAATGAAGCAGCAAGAATTTTGGCTGTATTTCCAAACCCATCAATAAGTCATCAAGTAGTGTTTCGACCTTTAACACAGGAACTAGCTAAAAGAGGTCACGAAGTCACCGTCATCACAACAGACCCTGCATTCCCCGAAGGTAAAACCCCAGCAAATTTAACTGAAATCGACGTCCATGATATTTCCTACGACTTATGGAAGAATATATTCTTGACTTCAACTAAAGGAAATAAAGATGATGTGGTAATGGCAATGAGTGCTATAGTGAATGCCCTAACTGCAGTTGTAGACGCTCAACTAAAAGATGATAAAATACAAAATTTGATACGTGATAAGAGCAAACAATTT…
SlittUGT33F55	ATGAAGATATTTATCTATTTAATTCTGTGTCTTAGCATATTTGCTAGTCATGATGAAGCAGCAAGAATTTTGGCAGTGTTTCCGAACCCTTCAATCAGCCATCAAGTGGTGTTCAGACCTTTAACACAAGAACTAGCTAAAAGAGGCCATGAAGTTACTGTCATCACAACGGATCCAGTCTTTCCTGAAGGCAAGGCGCCAGCGAATTTAACAGAAATCGATGTCCATGATATTTCTTACGATATATGGAAGAAAATATTCCTGGCATCAACTAAAGGAAACAAAGATGATGTTTTCATGGCCATGAGTGCTATAGTTAATGCATTAACAGCAGTAGTAGACGTTCAACTAAAAGATGAAAGAGTGCAAAATTTGATTCGTGATAAAGGCAAACAGTTT…
SlituUGT33F34	ATGAAGATATTTATCTATTTAATTCTGTGTCTTAGCATATTTGCTAGTCATGATGAAGCAGCAAGAATTTTGGCAGTGTTTCCGAACCCTTCAATCAGCCATCAAGTGGTGTTCCGACCTTTAACACAGGAACTAGCTAGAAGAGGCCATGAAGTTACTGTCATCACAACGGATCCAGTCTTTCCTGAAGGCAAAGCGCTAGCGAATTTAACAGAAATCGATGTCCATGATATTTCTTACGATATATGGAAGAAAATATTCCTGGCTTCAACTAAAGGAAATAAAGATGATGTTTTCATGGCTATGAGTGCTATAGTAAATGCATTAACAGCAGTAGTAGACGTTCAACTAAAAGATGAAAGAGTGCAAAATTTGATTCGTGATAAAAGCAAACAGTTT…
SeUGT33F8	ATGAGAAATTTTATCTTTATAATTCTGTGTCTCAGTTTATTTGCAAGTCACGATGAAGCGGCAAAAATTTTAGCAGTATTTCCGATACCTTCAATCAGCCATCAAGTGGTATTTCGTCCTTTAACACATGAACTAGCAAAAAGAGGTCATGAGGTCACTGTCATCACAACAGATCCTGCCTTCCCAAAAGGAAAAGCGCCAGGAAATTTAACAGAAATCGATGTACATGACATTTCCTATGAATTATGGAACAGAATATTCATGGCTTCAACTAAAGGGAATAAGGATGATGTGATCATGGTCATGAGTGCTATAACGGATGCGTTAACTGCTATAGTAGACGCTCAGCTCAAAGATGATAAAGTGCAAAATCTACTTCGTGATAAAAGCAAAAATTTT…
SlittUGT33F4	ATGAGGAATTTTATCTATATAATTCTCTGTCTCAGCACGTTACTAAGTCACGATGAAGCGGCAAAAATCTTAGCAGTATTTCCGATTCCTTCAATCAGCCATCAAGTGGTGTTTCGCCCTCTTACACATGAACTAGCAAAACGAGGTCATGAGGTCACCGTCATCACAACAGATCCTGCCTTCCCTAAAGGAACAGCTCCAGCAAATTTGACAGAAATCGACGTCCATGACATTTCCTATGACTTATGGAACAAAATATTCATGGCTTCAACTAAAGGGAATAAGGACGATGTGGTCATGGTGATGAGTGCTATAATGGATGCCTTAGTTGCAATAGTAGACGCTCAGTTAAAAGATGATAAAGTGCAAAATTTGATTCGTGATAAAAGCAAACATTTT…
SlituUGT33F35	ATGAGGAATTTTATCTATATAATTCTCTGTCTCAGTACGTTAGCAAGTCACGATGAAGCGGCAAAAATCTTAGCAGTATTTCCGATTCCTTCAATCAGCCATCAAGTGGTGTTTCGCCCTCTAACACATGAACTAGCAAAAAGAGGTCATGAGGTCACCGTCATCACAACAGATCCTGCCTTCCCTAAAGGAGAAACTCCTGCAAATTTAACAGAAATCGACGTCCACGACATTTCCTACGACTTATGGAACAAAATATTCATGGCTTCAACTAAAGGGAATAAGGACGATGTGGTCATGGTCATGAGTGCTATAATGGATGCCTTAGTTGCAATAGTAGACGCTCAGTTAAAAGATGATAAAGTGCAAAATTTGATTCGTGATAAAAGCAAACATTTT…
SpUGT33F35	ATGAGGAATTTTATCTATATAATTCTCTGTCTCAGCACGTTAGTAAGTTACGATGAAGCGGCAAAAATCTTAGCAGTATTTCCGATTCCTTCAATCAGCCATCAAGTGGTGTTTCGCCCTCTAACACATGAACTAGCAAAAAAAGGTCATGAGGTCACCGTCATCACAACAGATCCTGCCTTCCCTATAGGAACAGCTCCAGCAAATTTGACAGAAATCGACGTCCATGACATTTCCTATGACTTATGGAACAAAATATTCATGGCTTCAACTAAAGGGAATAAGGACGATGTGGTCATGGTCATGAGTGCTATAATGGATGCCTTAGTTGCAATAGTAGACGCTCAGTTAAAAGATGATAAAGTGCAAAATTTGATTCGTGATAAAAGCAAACATTTC…
SpUGT33F34	ATGAAGATATTTATCTATTTAATTCTGTGTCTTAGCATAGTTTCTAGTCATGATGAAGCAGCAAGAATTTTGGCAGTGTTTCCGAACCCTTCAATCAGCCATCAAGTGGTGTTCCGACCTTTAACACAGGAACTAGCTAAAAGAGGCCATGAAGTTACTGTCATCACAACGGATCCAGTCTTTCCTGAAGGCAAAGCGCCAGCGAATTTAACAGAAATCGATGTCCATGATATTTCTTACGATATATGGAAGAAAATATTCCTGGCTTCAACTAAAGGAAATAAAGATGATGTTTTTATGGCAATGAGTGCTATATGCTATAGTAAATGCATTAACAGCTGTAGTAGACGTTCAACTAAAAGATGAAAGAGTGCAAAATTTGATTCGTGATAAAAGCAA…
