# Supplementary material for: UDP-glycosyltransferases act as key determinants of host plant range in generalist and specialist Spodoptera species
Source: Proc Natl Acad Sci U S A. 2024 Apr 29;121(19):e2402045121. doi: 10.1073/pnas.2402045121 (PMC11087754; doi:10.1073/pnas.2402045121)
Supplement: Supplementary file 6 — Dataset S05 (XLSX) [file pnas.2402045121.sd05.xlsx]

## Sheet: UGT33_orthogroup
HOG	OG	Gene Tree Parent Clade	Sexigua	Sfrugiperda	Slittoralis	Slitura	Spicta
N0.HOG0000000	OG0000000	n1	Spodoptera_exigua_SeUGT33B14	Spodoptera_frugiperda_SfUGT33B26	Spodoptera_littoralis_SlittUGT33B22, Spodoptera_littoralis_SlittUGT33B35	Spodoptera_litura_SlituUGT33B28	Spodoptera_picta_SpUGT33B28
N0.HOG0000001	OG0000000	n7	Spodoptera_exigua_SeUGT33B16	Spodoptera_frugiperda_SfUGT33B24	Spodoptera_littoralis_SlittUGT33B13	Spodoptera_litura_SlituUGT33B25	Spodoptera_picta_SpUGT33B25
N0.HOG0000002	OG0000000	n11	Spodoptera_exigua_SeUGT33B15	Spodoptera_frugiperda_SfUGT33B29		Spodoptera_litura_SlituUGT33B30	Spodoptera_picta_SpUGT33B30
N0.HOG0000003	OG0000001	n1	Spodoptera_exigua_SeUGT33F7, Spodoptera_exigua_SeUGT33F24	Spodoptera_frugiperda_SfUGT33F32	Spodoptera_littoralis_SlittUGT33F55	Spodoptera_litura_SlituUGT33F34	Spodoptera_picta_SpUGT33F34
N0.HOG0000004	OG0000001	n6	Spodoptera_exigua_SeUGT33F8	Spodoptera_frugiperda_SfUGT33F33	Spodoptera_littoralis_SlittUGT33F4	Spodoptera_litura_SlituUGT33F35	Spodoptera_picta_SpUGT33F35
N0.HOG0000005	OG0000002	n0	Spodoptera_exigua_SeUGT33J3	Spodoptera_frugiperda_SfUGT33J15	Spodoptera_littoralis_SlittUGT33J22, Spodoptera_littoralis_SlittUGT33J2, Spodoptera_littoralis_SlittUGT33J21	Spodoptera_litura_SlituUGT33J17, Spodoptera_litura_SlituUGT33J16, Spodoptera_litura_SlituUGT33J18	Spodoptera_picta_SpUGT33J17, Spodoptera_picta_SpUGT33J16, Spodoptera_picta_SpUGT33J18
N0.HOG0000006	OG0000003	n1	Spodoptera_exigua_SeUGT33T4, Spodoptera_exigua_SeUGT33T3		Spodoptera_littoralis_SlittUGT33T20, Spodoptera_littoralis_SlittUGT33T7	Spodoptera_litura_SlituUGT33T12, Spodoptera_litura_SlituUGT33T11
N0.HOG0000007	OG0000003	n6	Spodoptera_exigua_SeUGT33T6	Spodoptera_frugiperda_SfUGT33T10	Spodoptera_littoralis_SlittUGT33T2	Spodoptera_litura_SlituUGT33T13	Spodoptera_picta_SpUGT33T13
N0.HOG0000008	OG0000004	n0	Spodoptera_exigua_SeUGT33AN5	Spodoptera_frugiperda_SfUGT33AN2	Spodoptera_littoralis_SlittUGT33AN1	Spodoptera_litura_SlituUGT33AN3	Spodoptera_picta_SpUGT33AN3
N0.HOG0000009	OG0000005	n0	Spodoptera_exigua_SeUGT33F5	Spodoptera_frugiperda_SfUGT33F37	Spodoptera_littoralis_SlittUGT33F57	Spodoptera_litura_SlituUGT33F38	Spodoptera_picta_SpUGT33F38
N0.HOG0000010	OG0000006	n0	Spodoptera_exigua_SeUGT33F6	Spodoptera_frugiperda_SfUGT33F44	Spodoptera_littoralis_SlittUGT33F60	Spodoptera_litura_SlituUGT33F43	Spodoptera_picta_SpUGT33F43
N0.HOG0000011	OG0000007	n0	Spodoptera_exigua_SeUGT33F45	Spodoptera_frugiperda_SfUGT33F40	Spodoptera_littoralis_SlittUGT33F59	Spodoptera_litura_SlituUGT33F41	Spodoptera_picta_SpUGT33F41
N0.HOG0000012	OG0000008	n0	Spodoptera_exigua_SeUGT33S7	Spodoptera_frugiperda_SfUGT33S3	Spodoptera_littoralis_SlittUGT33S6	Spodoptera_litura_SlituUGT33S4	Spodoptera_picta_SpUGT33S4
N0.HOG0000013	OG0000009	n0	Spodoptera_exigua_SeUGT33V3	Spodoptera_frugiperda_SfUGT33V8	Spodoptera_littoralis_SlittUGT33V16	Spodoptera_litura_SlituUGT33V9	Spodoptera_picta_SpUGT33V9
N0.HOG0000014	OG0000010	n0	Spodoptera_exigua_SeUGT33V4	Spodoptera_frugiperda_SfUGT33V12	Spodoptera_littoralis_SlittUGT33V17	Spodoptera_litura_SlituUGT33V18	Spodoptera_picta_SpUGT33V18
N0.HOG0000015	OG0000011	n0		Spodoptera_frugiperda_SfUGT33AT2	Spodoptera_littoralis_SlittUGT33AT4	Spodoptera_litura_SlituUGT33AT1	Spodoptera_picta_SpUGT33AT1
N0.HOG0000016	OG0000012	n0		Spodoptera_frugiperda_SfUGT33F39	Spodoptera_littoralis_SlittUGT33F58	Spodoptera_litura_SlituUGT33F42	Spodoptera_picta_SpUGT33F42

## Sheet: UGT40_orthogroup
HOG	OG	Gene Tree Parent Clade	Sexigua	Sfrugiperda	Slittoralis	Slitura	Spicta
N0.HOG0000000	OG0000000	n1	Spodoptera_exigua_SeUGT40F4	Spodoptera_frugiperda_SfUGT40F21, Spodoptera_frugiperda_SfUGT40F34	Spodoptera_littoralis_SlittUGT40F13, Spodoptera_littoralis_SlittUGT40F12	Spodoptera_litura_SlituUGT40F24, Spodoptera_litura_SlituUGT40F44	Spodoptera_picta_SpUGT40F24, Spodoptera_picta_SpUGT40F44
N0.HOG0000001	OG0000000	n10	Spodoptera_exigua_SeUGT40F5	Spodoptera_frugiperda_SfUGT40F19	Spodoptera_littoralis_SlittUGT40F15	Spodoptera_litura_SlituUGT40F42	Spodoptera_picta_SpUGT40F42
N0.HOG0000002	OG0000000	n14	Spodoptera_exigua_SeUGT40F3	Spodoptera_frugiperda_SfUGT40F20	Spodoptera_littoralis_SlittUGT40F43	Spodoptera_litura_SlituUGT40F25	Spodoptera_picta_SpUGT40F25
N0.HOG0000003	OG0000001	n1	Spodoptera_exigua_SeUGT40M2	Spodoptera_frugiperda_SfUGT40M11	Spodoptera_littoralis_SlittUGT40M7	Spodoptera_litura_SlituUGT40M16	Spodoptera_picta_SpUGT40M16
N0.HOG0000004	OG0000001	n6	Spodoptera_exigua_SeUGT40M25	Spodoptera_frugiperda_SfUGT40M10	Spodoptera_littoralis_SlittUGT40M23	Spodoptera_litura_SlituUGT40M24
N0.HOG0000005	OG0000001	n9	Spodoptera_exigua_SeUGT40M3	Spodoptera_frugiperda_SfUGT40M13, Spodoptera_frugiperda_SfUGT40M12	Spodoptera_littoralis_SlittUGT40M27, Spodoptera_littoralis_SlittUGT40M26	Spodoptera_litura_SlituUGT40M14, Spodoptera_litura_SlituUGT40M15	Spodoptera_picta_SpUGT40M14, Spodoptera_picta_SpUGT40M15
N0.HOG0000006	OG0000002	n1	Spodoptera_exigua_SeUGT40D5	Spodoptera_frugiperda_SfUGT40D17	Spodoptera_littoralis_SlittUGT40D36, Spodoptera_littoralis_SlittUGT40D12	Spodoptera_litura_SlituUGT40D19, Spodoptera_litura_SlituUGT40D20	Spodoptera_picta_SpUGT40D19
N0.HOG0000007	OG0000002	n7	Spodoptera_exigua_SeUGT40D3	Spodoptera_frugiperda_SfUGT40D16	Spodoptera_littoralis_SlittUGT40D13	Spodoptera_litura_SlituUGT40D21	Spodoptera_picta_SpUGT40D21
N0.HOG0000008	OG0000003	n1	Spodoptera_exigua_SeUGT40R29	Spodoptera_frugiperda_SfUGT40R18	Spodoptera_littoralis_SlittUGT40R3	Spodoptera_litura_SlituUGT40R28	Spodoptera_picta_SpUGT40R28
N0.HOG0000009	OG0000003	n5	Spodoptera_exigua_SeUGT40R4	Spodoptera_frugiperda_SfUGT40R17, Spodoptera_frugiperda_SfUGT40R14	Spodoptera_littoralis_SlittUGT40R2	Spodoptera_litura_SlituUGT40R15	Spodoptera_picta_SpUGT40R15
N0.HOG0000010	OG0000004	n0	Spodoptera_exigua_SeUGT40Q2	Spodoptera_frugiperda_SfUGT40Q9	Spodoptera_littoralis_SlittUGT40Q6, Spodoptera_littoralis_SlittUGT40Q16	Spodoptera_litura_SlituUGT40Q11, Spodoptera_litura_SlituUGT40Q10	Spodoptera_picta_SpUGT40Q11, Spodoptera_picta_SpUGT40Q10
N0.HOG0000011	OG0000005	n0	Spodoptera_exigua_SeUGT40F46	Spodoptera_frugiperda_SfUGT40F33	Spodoptera_littoralis_SlittUGT40F45	Spodoptera_litura_SlituUGT40F23	Spodoptera_picta_SpUGT40F23
N0.HOG0000012	OG0000006	n0	Spodoptera_exigua_SeUGT40L3	Spodoptera_frugiperda_SfUGT40L10	Spodoptera_littoralis_SlittUGT40L2	Spodoptera_litura_SlituUGT40L12	Spodoptera_picta_SpUGT40L12
N0.HOG0000013	OG0000007	-	Spodoptera_exigua_SeUGT40D29		Spodoptera_littoralis_SlittUGT40D28	Spodoptera_litura_SlituUGT40D22

## Sheet: UGT33_Duplications events
Orthogroup	Species Tree Node	Gene Tree Node	Support	Type	Genes 1	Genes 2
OG0000000	N0	n0	1	Non-Terminal	Slitura_Spodoptera_litura_SlituUGT33B28, Spicta_Spodoptera_picta_SpUGT33B28, Slittoralis_Spodoptera_littoralis_SlittUGT33B22, Slittoralis_Spodoptera_littoralis_SlittUGT33B35, Sfrugiperda_Spodoptera_frugiperda_SfUGT33B26, Sexigua_Spodoptera_exigua_SeUGT33B14	Sfrugiperda_Spodoptera_frugiperda_SfUGT33B24, Spicta_Spodoptera_picta_SpUGT33B25, Slitura_Spodoptera_litura_SlituUGT33B25, Slittoralis_Spodoptera_littoralis_SlittUGT33B13, Sexigua_Spodoptera_exigua_SeUGT33B16, Sfrugiperda_Spodoptera_frugiperda_SfUGT33B29, Sexigua_Spodoptera_exigua_SeUGT33B15, Spicta_Spodoptera_picta_SpUGT33B30, Slitura_Spodoptera_litura_SlituUGT33B30
OG0000000	Slittoralis	n5	1	Terminal	Slittoralis_Spodoptera_littoralis_SlittUGT33B22	Slittoralis_Spodoptera_littoralis_SlittUGT33B35
OG0000000	N0	n6	0.8	Non-Terminal	Sfrugiperda_Spodoptera_frugiperda_SfUGT33B24, Spicta_Spodoptera_picta_SpUGT33B25, Slitura_Spodoptera_litura_SlituUGT33B25, Slittoralis_Spodoptera_littoralis_SlittUGT33B13, Sexigua_Spodoptera_exigua_SeUGT33B16	Sfrugiperda_Spodoptera_frugiperda_SfUGT33B29, Sexigua_Spodoptera_exigua_SeUGT33B15, Spicta_Spodoptera_picta_SpUGT33B30, Slitura_Spodoptera_litura_SlituUGT33B30
OG0000001	N0	n0	1	Non-Terminal	Slittoralis_Spodoptera_littoralis_SlittUGT33F55, Slitura_Spodoptera_litura_SlituUGT33F34, Spicta_Spodoptera_picta_SpUGT33F34, Sfrugiperda_Spodoptera_frugiperda_SfUGT33F32, Sexigua_Spodoptera_exigua_SeUGT33F7, Sexigua_Spodoptera_exigua_SeUGT33F24	Sexigua_Spodoptera_exigua_SeUGT33F8, Sfrugiperda_Spodoptera_frugiperda_SfUGT33F33, Slittoralis_Spodoptera_littoralis_SlittUGT33F4, Slitura_Spodoptera_litura_SlituUGT33F35, Spicta_Spodoptera_picta_SpUGT33F35
OG0000001	Sexigua	n5	1	Terminal	Sexigua_Spodoptera_exigua_SeUGT33F7	Sexigua_Spodoptera_exigua_SeUGT33F24
OG0000002	N2	n2	1	Non-Terminal	Slittoralis_Spodoptera_littoralis_SlittUGT33J22, Spicta_Spodoptera_picta_SpUGT33J17, Slitura_Spodoptera_litura_SlituUGT33J17	Spicta_Spodoptera_picta_SpUGT33J16, Slitura_Spodoptera_litura_SlituUGT33J16, Slittoralis_Spodoptera_littoralis_SlittUGT33J2, Slitura_Spodoptera_litura_SlituUGT33J18, Spicta_Spodoptera_picta_SpUGT33J18, Slittoralis_Spodoptera_littoralis_SlittUGT33J21
OG0000002	N2	n5	1	Non-Terminal	Spicta_Spodoptera_picta_SpUGT33J16, Slitura_Spodoptera_litura_SlituUGT33J16, Slittoralis_Spodoptera_littoralis_SlittUGT33J2	Slitura_Spodoptera_litura_SlituUGT33J18, Spicta_Spodoptera_picta_SpUGT33J18, Slittoralis_Spodoptera_littoralis_SlittUGT33J21
OG0000003	N0	n0	0.6	Non-Terminal	Slitura_Spodoptera_litura_SlituUGT33T12, Slittoralis_Spodoptera_littoralis_SlittUGT33T20, Slittoralis_Spodoptera_littoralis_SlittUGT33T7, Slitura_Spodoptera_litura_SlituUGT33T11, Sexigua_Spodoptera_exigua_SeUGT33T4, Sexigua_Spodoptera_exigua_SeUGT33T3	Sexigua_Spodoptera_exigua_SeUGT33T6, Slitura_Spodoptera_litura_SlituUGT33T13, Spicta_Spodoptera_picta_SpUGT33T13, Slittoralis_Spodoptera_littoralis_SlittUGT33T2, Sfrugiperda_Spodoptera_frugiperda_SfUGT33T10
OG0000003	N2	n2	0.666667	Non-Terminal	Slitura_Spodoptera_litura_SlituUGT33T12, Slittoralis_Spodoptera_littoralis_SlittUGT33T20	Slittoralis_Spodoptera_littoralis_SlittUGT33T7, Slitura_Spodoptera_litura_SlituUGT33T11
OG0000003	Sexigua	n5	1	Terminal	Sexigua_Spodoptera_exigua_SeUGT33T4	Sexigua_Spodoptera_exigua_SeUGT33T3

## Sheet: UGT40_Duplications events
Orthogroup	Species Tree Node	Gene Tree Node	Support	Type	Genes 1	Genes 2
OG0000000	N0	n0	1	Non-Terminal	Spicta_Spodoptera_picta_SpUGT40F24, Slitura_Spodoptera_litura_SlituUGT40F24, Slittoralis_Spodoptera_littoralis_SlittUGT40F13, Sfrugiperda_Spodoptera_frugiperda_SfUGT40F21, Sfrugiperda_Spodoptera_frugiperda_SfUGT40F34, Slitura_Spodoptera_litura_SlituUGT40F44, Slittoralis_Spodoptera_littoralis_SlittUGT40F12, Spicta_Spodoptera_picta_SpUGT40F44, Sexigua_Spodoptera_exigua_SeUGT40F4	Slittoralis_Spodoptera_littoralis_SlittUGT40F15, Spicta_Spodoptera_picta_SpUGT40F42, Slitura_Spodoptera_litura_SlituUGT40F42, Sfrugiperda_Spodoptera_frugiperda_SfUGT40F19, Sexigua_Spodoptera_exigua_SeUGT40F5, Sexigua_Spodoptera_exigua_SeUGT40F3, Sfrugiperda_Spodoptera_frugiperda_SfUGT40F20, Slittoralis_Spodoptera_littoralis_SlittUGT40F43, Slitura_Spodoptera_litura_SlituUGT40F25, Spicta_Spodoptera…
OG0000000	N0	n1	0.8	Non-Terminal	Spicta_Spodoptera_picta_SpUGT40F24, Slitura_Spodoptera_litura_SlituUGT40F24, Slittoralis_Spodoptera_littoralis_SlittUGT40F13, Sfrugiperda_Spodoptera_frugiperda_SfUGT40F21	Sfrugiperda_Spodoptera_frugiperda_SfUGT40F34, Slitura_Spodoptera_litura_SlituUGT40F44, Slittoralis_Spodoptera_littoralis_SlittUGT40F12, Spicta_Spodoptera_picta_SpUGT40F44, Sexigua_Spodoptera_exigua_SeUGT40F4
OG0000000	N0	n9	1	Non-Terminal	Slittoralis_Spodoptera_littoralis_SlittUGT40F15, Spicta_Spodoptera_picta_SpUGT40F42, Slitura_Spodoptera_litura_SlituUGT40F42, Sfrugiperda_Spodoptera_frugiperda_SfUGT40F19, Sexigua_Spodoptera_exigua_SeUGT40F5	Sexigua_Spodoptera_exigua_SeUGT40F3, Sfrugiperda_Spodoptera_frugiperda_SfUGT40F20, Slittoralis_Spodoptera_littoralis_SlittUGT40F43, Slitura_Spodoptera_litura_SlituUGT40F25, Spicta_Spodoptera_picta_SpUGT40F25
OG0000001	N0	n0	1	Non-Terminal	Spicta_Spodoptera_picta_SpUGT40M16, Slittoralis_Spodoptera_littoralis_SlittUGT40M7, Slitura_Spodoptera_litura_SlituUGT40M16, Sfrugiperda_Spodoptera_frugiperda_SfUGT40M11, Sexigua_Spodoptera_exigua_SeUGT40M2	Sexigua_Spodoptera_exigua_SeUGT40M25, Sfrugiperda_Spodoptera_frugiperda_SfUGT40M10, Slitura_Spodoptera_litura_SlituUGT40M24, Slittoralis_Spodoptera_littoralis_SlittUGT40M23, Slitura_Spodoptera_litura_SlituUGT40M14, Spicta_Spodoptera_picta_SpUGT40M14, Slittoralis_Spodoptera_littoralis_SlittUGT40M27, Sfrugiperda_Spodoptera_frugiperda_SfUGT40M13, Spicta_Spodoptera_picta_SpUGT40M15, Slitura_Spodopter…
OG0000001	N0	n5	0.8	Non-Terminal	Sexigua_Spodoptera_exigua_SeUGT40M25, Sfrugiperda_Spodoptera_frugiperda_SfUGT40M10, Slitura_Spodoptera_litura_SlituUGT40M24, Slittoralis_Spodoptera_littoralis_SlittUGT40M23	Slitura_Spodoptera_litura_SlituUGT40M14, Spicta_Spodoptera_picta_SpUGT40M14, Slittoralis_Spodoptera_littoralis_SlittUGT40M27, Sfrugiperda_Spodoptera_frugiperda_SfUGT40M13, Spicta_Spodoptera_picta_SpUGT40M15, Slitura_Spodoptera_litura_SlituUGT40M15, Slittoralis_Spodoptera_littoralis_SlittUGT40M26, Sexigua_Spodoptera_exigua_SeUGT40M3, Sfrugiperda_Spodoptera_frugiperda_SfUGT40M12
OG0000001	N0	n9	0.8	Non-Terminal	Slitura_Spodoptera_litura_SlituUGT40M14, Spicta_Spodoptera_picta_SpUGT40M14, Slittoralis_Spodoptera_littoralis_SlittUGT40M27, Sfrugiperda_Spodoptera_frugiperda_SfUGT40M13	Spicta_Spodoptera_picta_SpUGT40M15, Slitura_Spodoptera_litura_SlituUGT40M15, Slittoralis_Spodoptera_littoralis_SlittUGT40M26, Sexigua_Spodoptera_exigua_SeUGT40M3, Sfrugiperda_Spodoptera_frugiperda_SfUGT40M12
OG0000002	N0	n0	1	Non-Terminal	Sexigua_Spodoptera_exigua_SeUGT40D5, Slittoralis_Spodoptera_littoralis_SlittUGT40D36, Slitura_Spodoptera_litura_SlituUGT40D19, Spicta_Spodoptera_picta_SpUGT40D19, Slittoralis_Spodoptera_littoralis_SlittUGT40D12, Slitura_Spodoptera_litura_SlituUGT40D20, Sfrugiperda_Spodoptera_frugiperda_SfUGT40D17	Sexigua_Spodoptera_exigua_SeUGT40D3, Sfrugiperda_Spodoptera_frugiperda_SfUGT40D16, Slittoralis_Spodoptera_littoralis_SlittUGT40D13, Spicta_Spodoptera_picta_SpUGT40D21, Slitura_Spodoptera_litura_SlituUGT40D21
OG0000002	N2	n3	0.666667	Non-Terminal	Slittoralis_Spodoptera_littoralis_SlittUGT40D36, Slitura_Spodoptera_litura_SlituUGT40D19, Spicta_Spodoptera_picta_SpUGT40D19	Slittoralis_Spodoptera_littoralis_SlittUGT40D12, Slitura_Spodoptera_litura_SlituUGT40D20
OG0000003	N0	n0	1	Non-Terminal	Slittoralis_Spodoptera_littoralis_SlittUGT40R3, Slitura_Spodoptera_litura_SlituUGT40R28, Spicta_Spodoptera_picta_SpUGT40R28, Sfrugiperda_Spodoptera_frugiperda_SfUGT40R18, Sexigua_Spodoptera_exigua_SeUGT40R29	Sfrugiperda_Spodoptera_frugiperda_SfUGT40R17, Sexigua_Spodoptera_exigua_SeUGT40R4, Slitura_Spodoptera_litura_SlituUGT40R15, Spicta_Spodoptera_picta_SpUGT40R15, Slittoralis_Spodoptera_littoralis_SlittUGT40R2, Sfrugiperda_Spodoptera_frugiperda_SfUGT40R14
OG0000003	N0	n5	0.2	Non-Terminal	Sfrugiperda_Spodoptera_frugiperda_SfUGT40R17	Sexigua_Spodoptera_exigua_SeUGT40R4, Slitura_Spodoptera_litura_SlituUGT40R15, Spicta_Spodoptera_picta_SpUGT40R15, Slittoralis_Spodoptera_littoralis_SlittUGT40R2, Sfrugiperda_Spodoptera_frugiperda_SfUGT40R14
OG0000004	N2	n2	1	Non-Terminal	Slitura_Spodoptera_litura_SlituUGT40Q11, Spicta_Spodoptera_picta_SpUGT40Q11, Slittoralis_Spodoptera_littoralis_SlittUGT40Q6	Spicta_Spodoptera_picta_SpUGT40Q10, Slitura_Spodoptera_litura_SlituUGT40Q10, Slittoralis_Spodoptera_littoralis_SlittUGT40Q16
