# Supplementary material for: UDP-glycosyltransferases act as key determinants of host plant range in generalist and specialist Spodoptera species
Source: Proc Natl Acad Sci U S A. 2024 Apr 29;121(19):e2402045121. doi: 10.1073/pnas.2402045121 (PMC11087754; doi:10.1073/pnas.2402045121)
Supplement: Supplementary file 7 — Dataset S06 (XLSX) [file pnas.2402045121.sd06.xlsx]

## Sheet: Weight
Strains	XZ		XZ-d33c1		XZ-d33c2		XZ-d40c			XZ		XZ-d33c1		XZ-d33c2		XZ-d40c			XZ		XZ-d33c1		XZ-d33c2		XZ-d40c			XZ		XZ-d33c1		XZ-d33c2		XZ-d40c			XZ		XZ-d33c1		XZ-d33c2		XZ-d40c			XZ		XZ-d33c1
Diet or Plants	Diet	Maize	Diet	Maize	Diet	Maize	Diet	Maize		Diet	Wheat	Diet	Wheat	Diet	Wheat	Diet	Wheat		Diet	Rice	Diet	Rice	Diet	Rice	Diet	Rice		Diet	Cotton	Diet	Cotton	Diet	Cotton	Diet	Cotton		Diet	Soybean	Diet	Soybean	Diet	Soybean	Diet	Soybean		Diet	Peanut	Diet	Peanut
	63.1	44.4	35	3.2	47.8	43.5	50.5	45.4		71	102.4	41	44.7	36.3	98.4	43.2	80.4		69.6	13.8	44.5	2.7	34.7	2.4	62.3	15.8		65.4	5	44.3	8.8	27.2	7.4	35.7	0.3		65.4	6.4	44.3	7	27.2	3.6	35.7	9.5		75.4	12.1	89	16
	64.5	46	48.5	2.1	46.6	44	44	43.1		46	72.7	38.6	42.7	31.8	61.5	46	82.8		29.2	8.2	50.5	12.2	0	6.7	64	17.4		42.5	2.5	40.1	8.6	29.2	4.6	29.5	3.4		42.5	7.4	40.1	11.9	29.2	3.8	29.5	3.2		74.1	12.7	51.3	10.1
	58.2	49.9	42	0	53.7	49	51	39.8		38.8	106.4	33	37.7	32.3	58.3	41	83.3		71.5	10.5	57	2.7	53	2	46.8	12.7		50	5.2	35.8	8.9	35.2	3.8	40.2	6.6		50	2.9	35.8	3	35.2	7.2	40.2	8.1		66.1	17.2	56.9	16.2
	60	26.6	46.7	0	65.5	32.6	38.4	22.4		46.5	167.5	30	29.8	33.4	98.2	47.6	98.7		87	13.7	49.5	6.2	40.5	31.8	40.2	10.4		53.2	7.1	38.9	6.3	34.9	5.2	36.7	4		53.2	2.7	38.9	22.4	34.9	5.1	36.7	6.2		50.7	12	42.4	17
	58.2	42	42.5	0	58.5	37.5	51	41.2		52.2	84.4	34.9	20.8	40	63.6	38	83.8		117.7	9.3	61.5	3.4	110.3	3.9	50.6	5.6		43.8	3	38.5	6.9	28.4	3.8	23.8	4.4		43.8	3.4	38.5	17.7	28.4	6.9	23.8	8.1		42.8	10.4	68.4	18.8
	62	26.6	51.5	0	30.3	50.8	28.2	35		44	57.1	26.7	16.8	33.5	109.3	35.2	70.1		63.8	11.8	55.7	2.5	0	8.6	69	11		55	3.2	30.2	6.8	40.7	6	35.1	5.9		55	3	30.2	13	40.7	9.8	35.1	12.2		47.5	25.1	43.1	12.1
	50.8	34.2	47.5	0	51.7	38.5	47.8	37.5		50.8	64.8	34.1	15.4	33.5	128.1	41.3	75.6		63.5	7	55.7	9.9	60.5	7	59.8	22.8		55	4.9	40.2	4.5	40	3.4	24.1	3.8		55	5.9	40.2	20.5	40	9.1	24.1	9.3		79.4	10.6	71.6	16.4
	62.3	30.8	45.5	0	56.7	26.7	35.5	38		45.3	76.7	34	17.2	30.5	64.5	55.7	59.5		110.3	11.3	74.5	3.5	46	6.4	56.3	11.8		55.5	9.1	35.8	8.7	41.6	3.7	43.2	5.8		55.5	3	35.8	16.7	41.6	7.6	43.2	10.1		69.6	10.9	52.9	19.6
	66	47	35.8	0	52.2	28.2	57.7	36.9		49.5	90.9	31	16.5	36.3	116.3	39.6	95		127.7	15.8	60.8	3.5	45.7	41.1	51.7	10.8		47.7	8.6	43.5	5.8	32.4	8.6	30.6	3.1		47.7	2.9	43.5	10.7	32.4	8.3	30.6	1.8		78.1	9.4	53	18.1
	55	42.5	53.6	0	52.5	18	43	14.1		48.2	65.9	38.4	15.3	38	59.1	52	40.3		52.7	10	63.5	9.7	57	18	62.5	4.8		49.8	4.8	39.8	15.5	29.5	3.5	39.2	4.9		49.8	3.5	39.8	25.7	29.5	7.1	39.2	2.5		46.6	10	64.2	20.5
	47.5	43.6	42.4	0	41	22.6	51.7	15		54	43.7	31.8	7.3	40.5	124	30.5	39.1		56	9.8	84.5	4.5	49	15	36	13.5		54.3	6.3	40.2	17.8	33.7	3.2	38.2	3.5		54.3	8.5	40.2	20.3	33.7	5.9	38.2	3.6		33.8	6.8	50	11.2
	53	27.8	42.4	0	50.3	26.8	40	26.9		46.3	66	35	5.9	36.1	117.3	38	42		97.5	16.6	60.5	5.3	50.8	15.9	48	10		59.4	4	43.5	18.8	34.8	4.5	39.6	4.8		59.4	6.3	43.5	19.5	34.8	4.9	39.6	2.4		42.9	10	67	12.8
	50	29	44.3	0	65.6	15	38.4	17.8		53.7	59.5	32	7.3	33	62	53.3	47.5		84.7	5.2	55.6	3	38.8	5.9	80.5	8.7		49.8	11.9	39.9	10	36.2	4.3	35.7	0.4		49.8	8.7	39.9	19	36.2	3	35.7	1.9		84.7	5.9	46.4	22.5
	63	26.8	45	0	55.1	14	55.7	16.8		39	42.1	39	5.7	27	191.4	51.5	49.3		117.1	14	69.3	2.3	35.5	7.9	0	7.6		50.6	9.2	47.3	1.5	35.9	3.3	12.9	0.5		50.6	8.5	47.3	17.7	35.9	6.7	12.9	3.8		67.7	7.8	78	3.7
	41	11.8	46.3	0	37.5	15	45.4	23.6		47.8	58.9	31	6.8	37.8	69.6	38	53.7		72.5	12.3	59.6	6.9	23.5	3.1	52	7.3		51.7	2.7	32.7	6.5	41.1	2.4	27.2	0		51.7	1.7	32.7	11.7	41.1	1.4	27.2	3.6		52	9	43.2	0
	49.2	37.6	38.3	0	46	9	40	45		40	62.2	42.3	6.1	33	106.1	38	53.7		129	8.5	63.4	1.5	45	8.8	71	12		48.3	2.6	25.5	0	8.2	1	22.9	0		48.3	3.1	25.5	0	8.2	12.4	22.9	2.5		43.2	3.9	59.1	0
	56.3	47	44.5	1.6	43	45	42.5	43.8		49.5	46.4	43.5	5.2	36	192.7	58.2	57.2		46.2	6.9	63	2.6	46.8	16.8	59	15		58	7.5	44.2	6	31.8	6.4	40.5	2.8		58	7.4	44.2	2.9	31.8	7.6	40.5	3.6		55.2	10.8	52.8	13.3
	47.6	44.1	41.8	5.4	62	46	45.7	32		38.8	39.2	36.6	7	27	106.8	49.5	55.5		58	17	56.7	4.1	55	18.4	57.6	7.1		53.8	8.6	38.4	4.7	36.9	5.7	31.4	8.5		53.8	8.3	38.4	4	36.9	9.5	31.4	6.3		64.5	10.9	51.6	11.2
	48.7	52.5	35.5	4.1	44.9	39.5	20.9	34.6		30	29.8	44.6	7	32.7	184.5	42	46.3		68.5	9.8	80	3.2	0	8.7	77	6.3		56	6.8	40.3	7.9	36.4	4	37.5	7.5		56	15.7	40.3	8.5	36.4	6.6	37.5	7.1		51.5	13.7	92.5	19.3
	55	53	39	0	50.7	45.6	39.6	34.5		33.8	13.9	38.2	3.4	26.8	153.1	43.6	34.3		66	7	95.7	2.7	42.5	22	63.2	9		40	6.5	44.8	8.8	45.6	7.9	28	3.7		40	9.2	44.8	6	45.6	7.3	28	6.1		51.1	11.3	49.6	13.2
	55.5	49.1	47.3	0	70.7	36	22.5	20		39	76.3	36	36.3	44	40.6	42	79.5		60.3	22.9	60.5	3.3	55	6.3	12	9.7		45.6	8.4	40.6	8.9	38.3	4.2	27.8	3.7		45.6	11.3	40.6	9	38.3	5	27.8	9.6		53.8	10.3	82	13.1
	56.5	46	40.7	0	50.6	58.5	32	27.4		48	90.4	40.2	28.2	36.4	34.3	34.7	113.6		57	14.3	57	6.5	53	16	46.5	14		45.5	9.2	45.6	8.6	24.8	7.2	34.3	5.2		45.5	12.3	45.6	5.1	24.8	8.3	34.3	11.8		49.8	10.7	42.1	8.3
	61.3	49	48.5	0	66.8	39	38.5	17.5		46.8	97.2	33.5	39.8	37.2	42.8	40.3	119		58.2	10.5	65.3	10.1	42.1	3.9	31.2	12.5		63.4	5.2	53.6	4.8	45	7.1	39.7	6.4		63.4	8.1	53.6	3.7	45	7.3	39.7	7.1		52	13.3	47.2	15.1
	66.5	41.5	45.2	0	47	50.4	24.8	25.5		53.5	65.4	39.8	36.2	45.2	13	45	108.2		54	11.4	55	9.5	2.8	2.6	86	10		58.4	7.9	42.8	10.3	37.2	3.5	34.5	2.7		58.4	10.6	42.8	3.7	37.2	7.5	34.5	8.5		68.4	6.7	65.8	16.3
	62.2	51.5	49.2	0	51.4	36.4	41.6	8.8		57	90.8	40	34.2	39.4	162.3	56.7	125.2		53.8	8.9	42	4.7	0	25.3	46.8	4		52.3	8.4	40.8	12.8	37	2.8	43.1	4.6		52.3	7.7	40.8	10.7	37	10.8	43.1	8.6		46.2	9.5	40.9	16.3
	52	37.2	55	0	45	44.5	48.5	14.7		49.6	133.5	56.6	34.5	32.9	145.3	36.7	139.9		86.1	4.8	28	5.8	29	28.1	48.5	22		37.1	10.9	33.5	9.1	34.9	6.1	40.5	3.5		37.1	10.2	33.5	9	34.9	3.2	40.5	8.8		43.4	8.4	53.1	11.1
	74	38	53.2	0	56	37.9	36.5	13.5		47.8	80.4	43.7	46.1	38.1	107.7	42.5	99.3		47.7	11.5	38	4.2	48	41.3	58.8	14.6		50	21.2	43.6	13.2	39.5	6.8	35.8	2.9		50	14	43.6	13.3	39.5	3.6	35.8	9		53	7.9	53.3	11.5
	48	51	43	0	50.7	37.4	43.6	40		52.3	81.3	52.5	46	27.5	91.5	47.3	126.6		50	11.8	25	11	64	5.8	19	12		47.5	13.2	36.9	10.9	34.7	3.8	37.3	4.4		47.5	2.9	36.9	9	34.7	2.5	37.3	12.3		52	6.5	46.4	10.6
	62.6	31	43.8	0	57.2	18.5	40.8	37.8		47	77	60.9	49.1	38.5	64.8	42.5	128.6		55	8.4	33	6.6	13	2.2	53.8	9.5		56.4	12	43	10.9	36.1	3.4	30.3	0.9		56.4	3.4	43	10.3	36.1	2.1	30.3	15.8		52.6	7.9	52.2	18.5
	69.2	30.7	47.2	0	70.7	16	53.5	41		57.3	66.6	30	31	36.2	70	38.4	107.3		48.5	9.4	23	6.6	47	3.3	40.5	7.8		52.2	3.5	41.6	18.1	52.3	4.7	32.3	1.2		52.2	2.8	41.6	10.3	52.3	3	32.3	10		46	7.6	50.9	7.1
	51.2	40.7	40.5	0	51	16.7	50	37.2		43	65.4	44.2	15.3	32.1	125.1	29	129.1		100.8	12	22	2.9	28.8	3.8	45.5	11.3		37.8	2.3	40.8	3.9	39.5	3.4	29.8	1.8		37.8	3.4	40.8	1	39.5	3.3	29.8	10.6		57.5	0.8	46.9	9.9
	57	10.7	20.9	0	41.4	47.3	35.7	29		58.5	81.4	36.4	20	32.6	116.4	38	109		53.7	12.1	20.5	4.9	39.6	12.4	45	14		45	4.1	48.4	4.9	30	2.4	26.4	0		45	3.5	48.4	0	30	0	26.4	2.3		45	0	48.7	9.8
	62	50.4	41.5	10.1	40	48.9	39.6	40.4		37.5	113.9	40.8	33.1	39	70	36	138		55.7	11.3	30	1.8	38	3.9	53	15		39.3	2.8	46.9	4.6	41.1	7.4	35.4	2		39.3	7.7	46.9	3.5	41.1	8.5	35.4	9.6		70.7	19.9	54.7	20
	67	60.3	41.3	0.7	47.2	25.1	42.5	32.7		48.5	99.5	40	37.9	35.4	89	50	135.3		102.4	12.6	21.5	2.3	103.7	5.8	51	12		41.5	7.8	42.8	5.4	36.6	5.6	37.5	5.1		41.5	6.7	42.8	8.1	36.6	17.8	37.5	10.4		71	14	66	17.8
	53	27.2	44	1.9	52	33.6	41.2	42.7		38.6	89.5	32	28.7	27.5	148.6	44.5	111.1		106.7	6.7	36.5	3.4	40	5.4	62	4.5		49	4	38.7	7.2	33.7	4.3	36.7	5.2		49	4	38.7	4.2	33.7	10.6	36.7	11.1		60	15.5	36	14.5
	39.2	63.7	43.8	0	49.5	34.9	49	37.1		15	44.8	36.8	22	34.4	97.8	50	96.2		52.5	11.2	26.5	2.4	50.5	1.9	40.6	12.8		52	5.7	42.7	6.6	31.4	5.3	36.7	4.4		52	7.6	42.7	9.3	31.4	10.6	36.7	8.3		53.8	15.2	45.6	20
	50.5	51.5	48.6	0	40	27.5	34.8	30.4		33.5	42.3	33.8	97.6	36.5	158.4	53.6	111.1		52.4	13.1	20	8.3	45	3.1	55.7	14.7		46.6	10.1	41.9	5	39.6	4	38	3.8		46.6	4.8	41.9	6.4	39.6	11.5	38	6.3		37	9.9	41.3	20.9
	46.2	49.1	43.7	0	49	27.1	43.3	35.8		43.5	53.4	35.2	70.4	23.9	146.7	46.5	83.5		64.4	12.7	22.5	3.3	56	7.5	50.3	11.8		48.2	4.3	44.7	5.9	36.5	5.6	33.5	3		48.2	8.8	44.7	8.8	36.5	14.9	33.5	8.6		41.3	12.1	46.7	16.5
	57	59.6	44.2	0	54.6	18.8	30.5	34.6		38	49	41.2	5	39.8	120.4	49	85.9		63.5	27.3	39.5	3	40	1.9	53	7		43.9	8.1	38.8	5.7	36.4	5.3	34.3	5.2		43.9	15.1	38.8	4.9	36.4	4.7	34.3	10.9		44.4	11.5	51.1	12.7
	54.8	58.5	50.4	0	49.6	19.2	39.5	42.4		31.5	0	41.4	16.6	31	99.5	35	112.1		60.4	40.5	35	2.9	55	3.8	52.7	4.7		43.4	7.6	42.1	7.9	34.3	4.8	20.8	5.2		43.4	13	42.1	13.8	34.3	7.4	20.8	19.1		54.4	10.8	61.7	14.2
	52	45.7	46.1	0	51.3	14.8	52.7	29.5		59	79.4	44.5	32.4	40.4	122	36.9	124.6		39	26.5	28.5	13.9	27.5	10.3	51	6.8		53.4	5.3	43.1	4.9	38.3	4.7	32.4	2		53.4	13.3	43.1	17.2	38.3	7.9	32.4	13.1		44.6	9.9	47.5	25.2
	63.4	36.1	39	0	43.8	18.5	41.5	29.7		37	83.6	33.8	29.7	43	164.5	46.5	117.6		61.2	30.8	37.5	18.2	42.5	35.1	62.4	13.6		45	9.3	43.3	3.9	43.2	3.1	29	5		45	15.1	43.3	19	43.2	5.7	29	12.3		41	9.8	48	22.6
	54	41.1	43.3	0	42	39.5	38.5	18		43	73.2	43.4	32.8	53.8	144.4	36.3	100.8		47.5	32	10.5	6.5	50	36.3	42	19		43.9	5	34.9	4.8	44.7	3.1	35.6	4.9		43.9	12.8	34.9	14.9	44.7	7.1	35.6	13.6		52.6	8.4	54.5	8.6
	54.5	9	36.6	0	60	18.7	38.1	17.5		46.5	67.5	40.5	41.1	36.2	152.7	39.5	100.9		60.6	18.9	37.5	9.9	0	21.9	51.6	10.8		58.5	8.5	40.4	5.7	39.3	1.3	37.3	0.7		58.5	10.1	40.4	12.2	39.3	3.6	37.3	17.1		59.5	3.4	50.2	16.2
	61.5	39.8	50	0	48.9	16.4	43.8	19.3		51	80.5	54.3	32.6	45.3	146.4	53.2	126.3		121.3	29.7	35.5	11	50	23.3	72	13		47.5	10.7	39.4	2.4	43.2	1.8	41.7	2.5		47.5	20.5	39.4	15.9	43.2	9.2	41.7	13.9		61.1	9.4	56.3	8.5
	60.8	46.1	45.5	0	43.4	22	46.7	12.9		54	92.4	40.2	33.9	35.8	94.5	45.5	127		60.5	25.4	40	5.8	38.8	7.6	60.5	5.1		38.3	13.5	45.6	5.9	36.1	1.4	36.7	0		38.3	13.5	45.6	14.5	36.1	5.9	36.7	13.2		36.8	7.8	53	9.2
	59.8	51.7	42.1	0	41.2	17	51	32		66	64.9	39.8	36.7	35.9	119.3	43	111.9		59.6	21.8	45	3.6	46	8.7	48.4	12.6		49	10.8	34.5	0	37.7	1.8	27.2	0		49	10.2	34.5	12.1	37.7	2.3	27.2	2.1		67.7	7.7	49.3	8.4
	43	40.6	36.6	0	91.5	13.6	22.5	29		64.7	104.8	39.4	17.7	38.7	168.7	48.5	116.3		57.4	19.2	65.5	19.8	29	4.1	47.6	9.2		56.3	1.4	33.6	0	43	1.4	26.1	0		56.3	11.9	33.6	1.5	43	3	26.1	0		46.7	3.1	48.2	8.6
										60.7	87.8	50	28.2	33.4	109.4	50.3	141.1		67.5	24.3	65.7	4	36	5.3	39	6.2
										43.5	101.8	59.7	46.9	35	128.4	47	166		69.2	17.9	69	6	39.5	11.3	51.7	7
										41	94.8	33.7	43.8	41.7	148.1	44.3	123		61.2	17.6	55	5.5	44	15.8	0	4.7
										52	85.5	33.7	55.3	40	117.3	37.8	71.1		65	12	74	10.4	50	19.2	74.3	9.2
										44	73.2	49.4	45.5	35.5	149.2	49.5	119.6		58.3	23	65.5	7.8	50	13.2	33.8	18.8
										46.6	93.2	29	68	37.5	103.9	42	112.1		61.5	13.5	65	6.3	54	8.6	8	5.2
										42.3	105.9	32	44.8	42.8	137.6	43	109.1		32.3	11.7	53.5	7.8	55.2	4.7	64.3	5.2
										59.2	103.3	38	8.3	34.1	105.2	58.9	106.5		72	12.6	60.8	10.4	45	3.7	62	5.4
										55.4	86.1	36.7	6	39	63.4	45.3	146.9		64	21.7	60.2	10.7	60	8.1	40.7	4.9
										41.2	166.7	28.5	5	39.8	25.7	40.8	149.3		94.5	22.1	165	13.1	47.2	18.1	50	9
										46	58.3	37.8	6.1	30.9	170.3	35.5	108.3		64	0	60.5	9.4	43	6	49.5	6.5
										41	45.6	37.7	5.4	26.5	167.1	30	0		52.2	0	59.5	13.4	46	4.8	42	4.5
[truncated: 12 more columns]

## Sheet: Relative weight index (RWI)
Plants	Maize					Wheat					Rice					Cotton					Soybean					Peanut					Cabbage
Strains	XZ	XZ-d33c1	XZ-d33c2	XZ-d40c		XZ	XZ-d33c1	XZ-d33c2	XZ-d40c		XZ	XZ-d33c1	XZ-d33c2	XZ-d40c		XZ	XZ-d33c1	XZ-d33c2	XZ-d40c		XZ	XZ-d33c1	XZ-d33c2	XZ-d40c		XZ	XZ-d33c1	XZ-d33c2	XZ-d40c		XZ	XZ-d33c1	XZ-d33c2	XZ-d40c
	1.08183	0.100507	1.15929	1.5041		1.33649	0.701554	1.67692	1.12624		0.948888	0.246686	0.269129	1.49431		0.704432	1.51868	1.42674	0.062944		0.800417	1.07238	0.616146	1.76939		1.21379	1.61517	1.32868	1.27322		2.50846	2.00066	0.599835	2.38287
	1.12081	0.0659574	1.17261	1.42791		0.948859	0.670165	1.04807	1.15986		0.563832	1.11466	0.751319	1.64563		0.352216	1.48417	0.886894	0.713365		0.925482	1.82305	0.650376	0.596005		1.27398	1.01958	3.43339	1.59153		0.981728	0	0.507968	1.8406
	1.21584	0	1.30586	1.31858		1.3887	0.591691	0.993538	1.16686		0.72198	0.246686	0.224274	1.20112		0.732609	1.53594	0.732651	1.38477		0.362689	0.459593	1.23229	1.50864		1.72539	1.63536	2.46922	1.22606		1.68915	0	2.65873	0.583987
	0.648122	0	0.868799	0.742113		2.18616	0.467703	1.67351	1.38259		0.942012	0.566464	3.56596	0.983595		1.00029	1.08724	1.00258	0.839253		0.337676	3.43163	0.872873	1.15476		1.20376	1.71612	2.97482	1.28501		0.775998	1.65295	2.43176	0.849909
	1.02335	0	0.999385	1.36496		1.10156	0.32645	1.08386	1.17387		0.639468	0.310642	0.437335	0.529628		0.422659	1.19079	0.732651	0.923178		0.425221	2.7116	1.18095	1.50864		1.04326	1.89783	2.0812	1.55616		0.833747	1.41758	0.470141	1.49125
	0.648122	0	1.35383	1.15955		0.745252	0.263671	1.86267	0.981959		0.811368	0.228413	0.96438	1.04034		0.450837	1.17353	1.15682	1.2379		0.375195	1.99157	1.67729	2.27227		2.51787	1.22148	2.2223	1.63868		0.570268	1.37478	0.513372	1.67896
	0.833299	0	1.02604	1.24238		0.845751	0.241699	2.18306	1.059		0.48132	0.904516	0.784961	2.15634		0.690343	0.7766	0.65553	0.79729		0.737884	3.14055	1.55748	1.73214		1.06332	1.65555	2.03417	0.660188		1.76494	0.775657	2.3399	1.72067
	0.750457	0	0.711562	1.25894		1.00107	0.269949	1.0992	0.833475		0.776988	0.319778	0.717678	1.116		1.28207	1.50143	0.713371	1.21692		0.375195	2.5584	1.30075	1.88114		1.09342	1.97859	1.41098	1.43827		1.69998	2.06485	1.14563	1.22011
	1.14518	0	0.751538	1.2225		1.1864	0.258963	1.98196	1.33076		1.08641	0.319778	4.60884	1.02143		1.21162	1.00095	1.65811	0.650421		0.362689	1.63921	1.42056	0.335253		0.942947	1.82717	0.987688	1.07281		1.45815	1.52457	1.90218	0.729983
	1.03553	0	0.479705	0.467134		0.860107	0.240129	1.00717	0.564521		0.6876	0.886243	2.01847	0.453967		0.676255	2.67495	0.67481	1.02808		0.437728	3.93718	1.21518	0.465629		1.00313	2.06944	0.811315	0.825235		1.08279	1.09127	1.98324	1.12105
	1.06234	0	0.602296	0.496951		0.57036	0.114571	2.11319	0.547712		0.673848	0.411143	1.68206	1.27678		0.887584	3.07188	0.61697	0.734346		1.06305	3.10991	1.00979	0.670506		0.682132	1.13062	0.740766	0.801657		1.29213	1.20361	1.5131	0.808196
	0.67736	0	0.714227	0.891198		0.861413	0.0925989	1.99901	0.588335		1.14142	0.484236	1.78298	0.945764		0.563546	3.24446	0.867613	1.0071		0.78791	2.98735	0.838643	0.447004		1.00313	1.29214	1.72845	0.848814		0.368148	0.866596	1.36719	0.912479
	0.706599	0	0.399754	0.589715		0.776577	0.114571	1.05659	0.665379		0.357552	0.274096	0.66161	0.822815		1.67655	1.72578	0.829053	0.0839253		1.08807	2.91075	0.513455	0.353878		0.59185	2.27134	1.44626	0.483352		0.772389	0.871945	1.90218	0.980263
	0.652995	0	0.373104	0.556585		0.549477	0.0894599	3.2618	0.690593		0.96264	0.21014	0.885884	0.718781		1.29615	0.258867	0.63625	0.104907		1.06305	2.7116	1.14672	0.707756		0.782445	0.373509	2.3046	0.412618		0.281525	0.540285	1.64279	1.76239
	0.287513	0	0.399754	0.781869		0.768746	0.106724	1.18611	0.752228		0.845748	0.63042	0.347625	0.690408		0.380393	1.12176	0.462727	0		0.212611	1.79241	0.239612	0.670506		0.902821	0	0	0		0.209339	0.272817	1.62118	1.2879
	0.916142	0	0.239852	1.49085		0.811816	0.0957378	1.80814	0.752228		0.58446	0.137048	0.986808	1.13492		0.366305	0	0.192803	0		0.387702	0	2.12228	0.465629		0.391223	0	0	0		0.234604	0.320961	1.44285	0
	1.14518	0.0502533	1.19926	1.4511		0.605599	0.0816126	3.28396	0.801256		0.474444	0.23755	1.88391	1.41865		1.05665	1.03547	1.23394	0.587477		0.925482	0.444273	1.30075	0.670506		1.08339	1.34261	1.98713	1.56795		1.46176	0.176529	1.28613	2.61751
	1.07452	0.169605	1.22591	1.06016		0.511627	0.109863	1.82007	0.777443		1.16892	0.374597	2.06333	0.671493		1.21162	0.811115	1.09898	1.78341		1.03804	0.61279	1.62594	1.17339		1.09342	1.13062	2.0812	1.82731		1.3968	0.395852	1.02134	1.05326
	1.27919	0.128774	1.05269	1.1463		0.388941	0.109863	3.14422	0.648569		0.673848	0.292369	0.975594	0.595832		0.958028	1.36336	0.771212	1.5736		1.96352	1.30218	1.1296	1.32239		1.37429	1.9483	3.03361	1.06102		0	0.171179	0	0.698698
	1.29137	0	1.21525	1.14299		0.181419	0.0533621	2.6091	0.480474		0.48132	0.246686	2.46702	0.851188		0.915762	1.51868	1.52314	0.776309		1.1506	0.919185	1.24941	1.13613		1.13354	1.33252	2.59856	1.56795		0	1.88832	0	0.870766
	1.19635	0	0.95941	0.662601		0.995845	0.569718	0.691898	1.11363		1.5746	0.301505	0.706465	0.917392		1.18345	1.53594	0.809773	0.776309		1.41324	1.37878	0.855758	1.78802		1.03323	1.32242	2.19878	1.67405		0.61358	1.99531	0.583623	0.735197
	1.12081	0	1.55904	0.907763		1.17987	0.442591	0.584534	1.59131		0.983268	0.593874	1.7942	1.32407		1.29615	1.48417	1.38818	1.09103		1.5383	0.781308	1.42056	2.19777		1.07335	0.837872	2.56328	1.69763		0.913151	1.57271	0.534988	0.714341
	1.19391	0	1.03936	0.579776		1.26863	0.62465	0.72939	1.66695		0.72198	0.922789	0.437335	1.18221		0.732609	0.828373	1.3689	1.3428		1.01303	0.566831	1.24941	1.32239		1.33417	1.52432	3.32757	1.54437		2.15475	1.31594	1.1024	0.797767
	1.01117	0	1.34317	0.844816		0.853582	0.568149	0.221544	1.51566		0.783864	0.86797	0.291557	0.945764		1.113	1.77755	0.67481	0.566496		1.32569	0.566831	1.28364	1.58314		0.6721	1.64546	1.99889	1.30859		0.270697	1.03778	2.98296	0.521417
	1.25482	0	0.97007	0.291544		1.18509	0.536759	2.76589	1.7538		0.611964	0.429417	2.83707	0.378306		1.18345	2.20899	0.539848	0.965141		0.963002	1.63921	1.84844	1.60176		0.952978	1.64546	2.06944	1.69763		1.95624	0.775657	2.3399	0.432776
	0.906396	0	1.18594	0.487012		1.7424	0.541468	2.47618	1.95972		0.330048	0.529918	3.15106	2.08068		1.53566	1.57046	1.1761	0.734346		1.27566	1.37878	0.547685	1.63901		0.842633	1.12053	1.0112	1.47363		1.13693	1.49247	1.21048	2.26816
	0.925888	0	1.01005	0.447256		1.04936	0.723527	1.8354	1.39099		0.79074	0.383734	4.63127	1.38082		2.98679	2.27803	1.31106	0.608458		1.75091	2.03753	0.616146	1.67626		0.792476	1.16091	1.17582	1.46185		2.38935	1.83483	2.12914	1.83539
	1.24264	0	0.99672	1.3252		1.0611	0.721957	1.55933	1.77341		0.811368	1.00502	0.650396	1.13492		1.8597	1.8811	0.732651	0.923178		0.362689	1.37878	0.427879	2.29089		0.652038	1.07005	1.03472	1.509		0.960072	0.534936	1.9346	1.55904
	0.75533	0	0.49303	1.25232		1.00498	0.770611	1.10431	1.80143		0.577584	0.60301	0.246702	0.898476		1.69064	1.8811	0.65553	0.188832		0.425221	1.57794	0.359418	2.94278		0.792476	1.86755	0.540877	1.62689		0.45838	1.79203	2.46419	2.60187
	0.74802	0	0.426404	1.35833		0.869244	0.486536	1.19293	1.50306		0.646344	0.60301	0.370053	0.737696		0.493102	3.12366	0.906174	0.251776		0.350182	1.57794	0.513455	1.86252		0.762382	0.716734	0	0.707345		0	1.49782	1.71845	2.13781
	0.991675	0	0.445059	1.23244		0.853582	0.240129	2.13193	1.80843		0.82512	0.264959	0.426122	1.06871		0.324039	0.673053	0.65553	0.377664		0.425221	0.153198	0.5648	1.97427		0.0802508	0.999389	0	1.06102		0	1.18221	1.74006	1.1784
	0.260711	0	1.26056	0.960772		1.06241	0.313894	1.98367	1.52687		0.831996	0.44769	1.3905	1.32407		0.577634	0.845631	0.462727	0		0.437728	0	0	0.428379		0	0.989295	0	0		1.42206	0.962884	1.32936	0
	1.22802	0.317224	1.3032	1.33845		1.48659	0.519495	1.19293	1.9331		0.776988	0.164457	0.437335	1.41865		0.394482	0.793858	1.42674	0.419626		0.963002	0.536192	1.45479	1.78802		1.99624	2.01897	1.7167	1.53258		0.938416	0.968234	1.35638	1.07933
	1.46924	0.0219858	0.668922	1.08335		1.29864	0.59483	1.51672	1.89528		0.866376	0.21014	0.650396	1.13492		1.09891	0.93192	1.0797	1.07005		0.837936	1.2409	3.0465	1.93702		1.40439	1.79688	1.84604	1.36753		0.988947	1.12871	2.74519	0.917693
	0.662741	0.0596758	0.895449	1.41465		1.16813	0.450439	2.53241	1.55629		0.460692	0.310642	0.605541	0.425594		0.563546	1.24256	0.829053	1.09103		0.500261	0.64343	1.81421	2.06739		1.55486	1.46375	2.51625	1.49721		0.804873	1.21965	1.36179	1.04283
	1.55208	0	0.930094	1.22912		0.584716	0.345284	1.66669	1.34757		0.770112	0.219277	0.213061	1.21058		0.803053	1.13901	1.02186	0.923178		0.950495	1.42474	1.81421	1.54589		1.52476	2.01897	1.61087	1.28501		0.321227	0.738211	0.988917	0.917693
	1.25482	0	0.732882	1.00715		0.552087	1.5318	2.69942	1.55629		0.900756	0.758331	0.347625	1.39027		1.42295	0.862889	0.771212	0.79729		0.600313	0.980464	1.96824	1.17339		0.993103	2.10982	1.66966	1.07281		1.93819	0.797054	1.08078	1.04283
	1.19635	0	0.722222	1.18606		0.696961	1.10491	2.50004	1.16967		0.873252	0.301505	0.841029	1.116		0.605812	1.01821	1.0797	0.62944		1.10057	1.34814	2.55016	1.60176		1.21379	1.66565	2.33988	1.56795		0.981728	0.887993	0.691701	0.766482
	1.45218	0	0.501025	1.1463		0.639534	0.0784736	2.05184	1.20329		1.87715	0.274096	0.213061	0.662035		1.14118	0.983693	1.02186	1.09103		1.88848	0.750668	0.804412	2.03014		1.15361	1.28204	1.4345	1.0846		0.584706	0.877295	1.097	1.74675
	1.42538	0	0.511685	1.40471		0	0.260532	1.69566	1.57029		2.78478	0.264959	0.426122	0.444509		1.07074	1.36336	0.925454	1.09103		1.62585	2.11413	1.26652	3.55741		1.08339	1.43347	1.9401	1.15533		1.13693	0.904041	1.02134	1.1054
	1.1135	0	0.394424	0.977337		1.03631	0.508509	2.0791	1.74539		1.82214	1.26998	1.15501	0.64312		0.746698	0.845631	0.906174	0.419626		1.66337	2.635	1.3521	2.4399		0.993103	2.5439	1.49329	1.10817		0.487255	2.37511	2.52363	0.959406
	0.879594	0	0.49303	0.983963		1.09112	0.466133	2.80338	1.64734		2.11781	1.66285	3.93602	1.28624		1.31024	0.673053	0.597689	1.04907		1.88848	2.91075	0.975564	2.29089		0.983072	2.28143	2.21054	0.954915		1.42206	2.36977	2.49121	1.18883
	1.00142	0	1.05269	0.596341		0.955385	0.514787	2.46084	1.412		2.20032	0.593874	4.07058	1.79695		0.704432	0.828373	0.597689	1.02808		1.60083	2.28264	1.21518	2.53302		0.842633	0.868156	1.51681	1.11996		2.11144	0.764958	0.880838	1.24619
	0.219289	0	0.49836	0.579776		0.88099	0.645053	2.60229	1.4134		1.29956	0.904516	2.45581	1.02143		1.19753	0.983693	0.250644	0.146869		1.26316	1.86901	0.616146	3.1849		0.341066	1.63536	2.15175	0.801657		1.78299	1.25175	0.805184	1.83539
	0.969746	0	0.437064	0.63941		1.05066	0.511648	2.49492	1.76921		2.04217	1.00502	2.6128	1.22949		1.50748	0.414187	0.347045	0.524533		2.56384	2.43584	1.57459	2.5889		0.942947	0.858062	1.34043	0.695556		1.38236	2.24138	2.70736	1.57468
	1.12325	0	0.586306	0.427378		1.20598	0.532051	1.61045	1.77901		1.7465	0.529918	0.852243	0.48234		1.90197	1.01821	0.269924	0		1.68838	2.22136	1.00979	2.45852		0.782445	0.928725	0.870106	0.530509		0.797654	2.0702	2.59388	1.05848
	1.2597	0	0.453055	1.06016		0.847056	0.575996	2.03309	1.56749		1.49897	0.328915	0.975594	1.19166		1.52157	0	0.347045	0		1.27566	1.85369	0.393649	0.391128		0.772414	0.847967	0.705491	0.188625		0.66411	0	0	1.18362
	0.989239	0	0.362444	0.960772		1.36782	0.277797	2.87496	1.62913		1.32019	1.80903	0.459763	0.870103		0.197241	0	0.269924	0		1.48828	0.229796	0.513455	0		0.310972	0.868156	0.952413	0		0	0	0	0
						1.14594	0.442591	1.86438	1.97653		1.67087	0.365461	0.594327	0.586374
						1.32866	0.736082	2.18817	2.32532		1.2308	0.548191	1.26715	0.662035
						1.2373	0.687429	2.52389	1.72298		1.21018	0.502509	1.77177	0.444509
						1.11592	0.867918	1.99901	0.995967		0.82512	0.950198	2.15303	0.870103
						0.955385	0.71411	2.54264	1.67535		1.58148	0.712649	1.48021	1.77804
						1.21642	1.06724	1.77065	1.57029		0.92826	0.575601	0.96438	0.491798
						1.38218	0.703124	2.34495	1.52827		0.804492	0.712649	0.527045	0.491798
						1.34824	0.130266	1.7928	1.49185		0.866376	0.950198	0.414908	0.510713
						1.12375	0.0941683	1.08045	2.05777		1.49209	0.977608	0.908312	0.463425
						2.17572	0.0784736	0.437975	2.09139		1.5196	1.19688	2.02968	0.851188
						0.760914	0.0957378	2.90222	1.51706		0	0.858833	0.672823	0.614747
						0.595158	0.0847515	2.84769	0		0	1.22429	0.538259	0.425594
